# Supplementary material for: Di­chlorido­(4-{[(quinolin-2-yl)methyl­idene]amino}phenol-κ2 N,N′)mercury(II)
Source: Acta Crystallogr Sect E Struct Rep Online. 2014 Apr 9;70(Pt 5):m173. doi: 10.1107/S1600536814007077 (PMC4011313; doi:10.1107/S1600536814007077)
Supplement: Supplementary file 2 [file e-70-0m173-Isup2.hkl]

#
# h,k,l, Fc-squared, Fo-squared, sigma(Fo-squared) and status flag
#
data_I
_shelx_title ' 12mayc_0m in P 21/c'
_shelx_refln_list_code          4
_shelx_F_calc_maximum      362.07
_exptl_crystal_F_000       976.00
_reflns_d_resolution_high  0.8107
 
loop_
 _symmetry_equiv_pos_as_xyz
 'x, y, z'
 '-x+1/2, y+1/2, -z+1/2'
 '-x, -y, -z'
 'x-1/2, -y-1/2, z-1/2'
 
_cell_length_a     7.5390
_cell_length_b    18.5510
_cell_length_c    10.8060
_cell_angle_alpha  90.000
_cell_angle_beta   94.380
_cell_angle_gamma  90.000
 
_shelx_F_squared_multiplier     1.000
 
loop_
 _refln_index_h
 _refln_index_k
 _refln_index_l
 _refln_F_squared_calc
 _refln_F_squared_meas
 _refln_F_squared_sigma
 _refln_observed_status
   2   0   0   131092.33   138769.70   1872.21 o
   4   0   0    10781.09    10427.91    292.08 o
   6   0   0    12737.79    12643.04    257.46 o
   8   0   0     5456.79     5775.06    151.30 o
   1   1   0    12817.73    12965.24    184.42 o
   2   1   0    11004.35    11122.92    113.89 o
   3   1   0    38748.00    39817.80    405.87 o
   4   1   0    25746.89    26740.61    341.21 o
   5   1   0     8046.80     7942.95    146.39 o
   6   1   0       88.93       81.49     40.65 o
   7   1   0     2763.36     2821.74     94.13 o
   8   1   0     4234.79     4075.71    172.48 o
   9   1   0     8235.08     8039.88    143.53 o
   0   2   0    49494.57    49413.34    847.46 o
   1   2   0    27219.48    28405.50    245.16 o
   2   2   0    21656.14    22507.22    210.18 o
   3   2   0        2.20       35.91     19.69 o
   4   2   0     1405.59     1313.44     52.77 o
   5   2   0    16995.23    16861.12    246.99 o
   6   2   0    12064.34    11803.04    174.57 o
   7   2   0     6698.92     6788.00    131.96 o
   8   2   0     1518.92     1453.04     67.89 o
   9   2   0        6.01        5.54     50.95 o
   1   3   0      669.16      621.19     13.33 o
   2   3   0    19844.43    19705.35    182.08 o
   3   3   0     3314.73     3418.43     55.72 o
   4   3   0    34427.64    34841.96    371.73 o
   5   3   0       27.49       12.46     25.04 o
   6   3   0       16.17       81.16     33.57 o
   7   3   0     1268.56     1282.26     74.07 o
   8   3   0    11372.20    11506.60    162.57 o
   9   3   0       79.99       51.02     63.52 o
   0   4   0    44440.37    45833.66    367.38 o
   1   4   0    51120.20    52106.78    359.92 o
   2   4   0       49.27       62.38     10.53 o
   3   4   0     1047.60     1048.44     28.59 o
   4   4   0     3434.42     3442.39     76.67 o
   5   4   0    21321.06    21484.63    289.70 o
   6   4   0      102.56      131.19     33.39 o
   7   4   0    11344.48    11395.95    168.21 o
   8   4   0      698.60      718.10     56.56 o
   9   4   0       38.00      146.59     76.16 o
   1   5   0     4224.36     4085.16     51.07 o
   2   5   0    36651.58    35899.75    277.96 o
   3   5   0    18713.88    18647.67    234.24 o
   4   5   0     3518.54     3275.03     65.74 o
   5   5   0     4961.45     4962.59     90.47 o
   6   5   0       10.02       57.03     33.80 o
   7   5   0     1466.42     1517.90     72.50 o
   8   5   0     1556.88     1625.83     82.50 o
   9   5   0     3171.58     2965.42    156.17 o
   0   6   0    22191.34    21647.69    260.19 o
   1   6   0     7928.26     7606.62     74.58 o
   2   6   0    15713.42    15558.95    137.43 o
   3   6   0      132.50      148.80     19.64 o
   4   6   0     3281.27     3197.13     95.52 o
   5   6   0     3677.19     3572.95     75.97 o
   6   6   0    25098.65    25248.58    283.87 o
   7   6   0     2919.12     2830.49     90.44 o
   8   6   0     3042.50     3045.65     99.88 o
   1   7   0    13324.66    12884.45    117.12 o
   2   7   0     4055.83     4210.21     80.72 o
   3   7   0    47551.51    48319.89    451.38 o
   4   7   0      851.15      917.10     49.32 o
   5   7   0     6705.87     6528.83    107.95 o
   6   7   0       65.37       39.97     45.28 o
   7   7   0     4508.14     4368.68    107.18 o
   8   7   0       17.56      104.20     82.19 o
   0   8   0    80676.25    85654.51   1337.82 o
   1   8   0     7925.80     7722.48    105.83 o
   2   8   0    42707.31    45452.44    472.10 o
   3   8   0      268.32      235.51     26.10 o
   4   8   0     1470.70     1459.32     56.90 o
   5   8   0     1146.94     1318.49     54.99 o
   6   8   0    26748.68    26602.51    299.04 o
   7   8   0     1861.33     1817.92     83.65 o
   8   8   0     2150.57     2116.90    172.94 o
   1   9   0    10824.21    10332.68    128.72 o
   2   9   0    34496.29    34143.49    372.70 o
   3   9   0    17957.91    17888.99    222.49 o
   4   9   0     5579.71     5472.67    103.43 o
   5   9   0     1125.21     1055.12     61.56 o
   6   9   0       70.39       87.83     40.45 o
   7   9   0      808.29      776.15     60.26 o
   8   9   0      717.37      613.87    194.49 o
   0  10   0    25861.44    26879.08    350.58 o
   1  10   0    21645.34    20612.62    221.65 o
   2  10   0      754.22      790.82     45.55 o
   3  10   0      403.47      455.87     35.85 o
   4  10   0     2364.01     2322.41     71.39 o
   5  10   0    17146.76    17362.00    234.40 o
   6  10   0      160.82      179.46     46.52 o
   7  10   0    13147.33    13174.35    391.16 o
   8  10   0      288.84      238.29    114.45 o
   1  11   0      225.16      210.33     27.01 o
   2  11   0    26724.07    27139.32    330.85 o
   3  11   0      851.24      845.11     50.71 o
   4  11   0    24430.26    24722.07    302.18 o
   5  11   0      126.51       72.34     38.60 o
   6  11   0       43.89       66.16     46.16 o
   7  11   0        1.55       43.05     87.26 o
   8  11   0     7513.83     7642.90    286.26 o
   0  12   0     8682.75     9217.33    166.98 o
   1  12   0    17905.44    17755.54    206.97 o
   2  12   0     4276.55     4353.24    134.73 o
   3  12   0       69.53      135.35     32.23 o
   4  12   0      398.20      419.67     51.89 o
   5  12   0    14972.65    15174.38    220.68 o
   6  12   0     6109.42     6034.01    136.91 o
   7  12   0     6461.61     6709.99    248.54 o
   1  13   0    11210.10    11023.23    155.74 o
   2  13   0     2861.58     2774.11     83.71 o
   3  13   0    19960.99    19739.96    259.81 o
   4  13   0    10034.74     9798.61    165.30 o
   5  13   0     2252.18     2156.01     89.21 o
   6  13   0        4.22      -39.10     73.09 o
   7  13   0      267.74      294.16    108.12 o
   0  14   0    49118.32    48737.07   1545.02 o
   1  14   0     2374.77     2236.33     68.66 o
   2  14   0     4546.51     4444.25    108.37 o
   3  14   0     1203.20     1099.88     66.53 o
   4  14   0     7705.37     7583.44    227.41 o
   5  14   0      190.63      193.95     48.46 o
   6  14   0     7553.99     7588.92    313.02 o
   7  14   0        5.33        7.05    104.94 o
   1  15   0     4588.12     4229.81    184.58 o
   2  15   0      467.54      435.33     49.86 o
   3  15   0    22621.72    22647.75    300.51 o
   4  15   0     4048.38     3922.71    111.92 o
   5  15   0     7055.36     7021.86    150.90 o
   6  15   0      249.54      164.96    191.68 o
   7  15   0     2589.19     2954.47    205.64 o
   0  16   0    11993.44    12412.30    223.17 o
   1  16   0    11223.22    11392.25    189.56 o
   2  16   0     1750.91     1970.61    105.93 o
   3  16   0      757.84      603.47     59.95 o
   4  16   0     5852.88     5676.50    137.27 o
   5  16   0     3181.32     3550.66    200.07 o
   6  16   0     7928.18     7516.62    273.75 o
   1  17   0      342.16      389.12     67.90 o
   2  17   0    13925.16    13585.03    219.55 o
   3  17   0     5049.32     4719.00    158.11 o
   4  17   0    19145.03    18959.01    278.53 o
   5  17   0     1411.52     1410.78    148.83 o
   6  17   0      496.04      335.09    114.89 o
   0  18   0     4407.54     4097.89    166.92 o
   1  18   0    25375.08    25700.26    344.59 o
   2  18   0      395.50      250.61     54.52 o
   3  18   0      510.25      552.14     61.28 o
   4  18   0        5.42       99.66     59.36 o
   5  18   0     6916.49     6495.88    224.68 o
   1  19   0       37.83       66.18     73.57 o
   2  19   0    13637.41    13790.79    231.56 o
   3  19   0     2788.39     2869.92    114.80 o
   4  19   0     5257.56     5142.15    196.12 o
   5  19   0     2611.33     2302.58    192.56 o
   0  20   0     6852.47     7366.66    424.08 o
   1  20   0     4063.00     3936.68    130.21 o
   2  20   0     2634.43     2880.91    120.53 o
   3  20   0        5.07      163.80     64.41 o
   4  20   0     1382.63     1220.57    120.64 o
   1  21   0     2479.25     2388.71    114.52 o
   2  21   0     1015.75     1114.23     90.44 o
   3  21   0    12313.14    12140.24    228.30 o
   0  22   0     8488.76     9072.81    505.53 o
   1  22   0     1625.88     1522.01    206.42 o
   2  22   0     3479.07     3431.49    139.60 o
  -9   0   1     2797.64     2843.35    133.73 o
  -7   0   1     2875.79     2655.82     96.45 o
  -5   0   1    23793.57    24474.54    608.04 o
  -3   0   1     5331.08     4892.38    169.91 o
  -1   0   1    24291.50    25415.26    201.52 o
   1   0   1    82593.06    83207.09    701.91 o
   3   0   1     7918.50     7864.19    121.05 o
   5   0   1    13272.79    13747.77    256.97 o
   7   0   1    11538.14    11556.92    345.44 o
   9   0   1     3165.50     3179.41    163.26 o
  -9   1   1     1391.56     1472.59     68.55 o
  -8   1   1    13852.44    14238.59    176.89 o
  -7   1   1     2222.70     2179.11     70.97 o
  -6   1   1     2465.88     2475.17     87.97 o
  -5   1   1       32.81       57.10     35.01 o
  -4   1   1    19685.86    19969.03    287.46 o
  -3   1   1    14730.28    14875.27    205.93 o
  -2   1   1    35074.88    35750.89    294.75 o
  -1   1   1     9816.31     9891.87     78.08 o
   0   1   1    26855.60    28396.91    272.64 o
   1   1   1      867.97      801.57     21.15 o
   2   1   1     3416.97     3224.89     41.34 o
   3   1   1     3477.98     3481.76     55.77 o
   4   1   1    53148.11    55300.64    646.18 o
   5   1   1     6543.07     6562.29    112.39 o
   6   1   1     5746.33     5950.95    128.30 o
   7   1   1      545.62      529.08     47.51 o
   8   1   1     5016.05     4977.48    166.84 o
   9   1   1     1746.33     1790.24     95.31 o
  -9   2   1      675.54      625.34     60.16 o
  -8   2   1       33.68       49.72     38.86 o
  -7   2   1      875.66      815.97     57.95 o
  -6   2   1     2757.97     2737.42     77.45 o
  -5   2   1     8582.50     8454.05    130.99 o
  -4   2   1    54445.34    57262.59    580.46 o
  -3   2   1     3635.43     3470.07     61.67 o
  -2   2   1    41906.59    44130.84    622.18 o
  -1   2   1     9806.81     9671.27     82.60 o
   0   2   1    17190.53    18511.76    187.34 o
   1   2   1    27469.79    27787.92    346.39 o
   2   2   1     9488.93     9051.44     81.72 o
   3   2   1     4402.59     4429.67     64.41 o
   4   2   1       11.39       50.46     24.04 o
   5   2   1     2497.64     2568.73     75.67 o
   6   2   1     2990.39     2896.01     80.70 o
   7   2   1     7180.51     7099.58    127.64 o
   8   2   1    10829.94    10869.44    172.86 o
   9   2   1      584.30      595.20     65.15 o
  -9   3   1     6164.65     6241.05    147.79 o
  -8   3   1       52.77       46.74     44.54 o
  -7   3   1    11384.60    11689.00    184.81 o
  -6   3   1       20.75       14.50     31.42 o
  -5   3   1      498.00      468.84     36.16 o
  -4   3   1     7763.10     8140.08    117.50 o
  -3   3   1    49888.02    51748.37    517.89 o
  -2   3   1   103393.91   108987.95    930.12 o
  -1   3   1    57579.86    58516.15    379.92 o
   0   3   1     9819.12     9673.40     81.86 o
   1   3   1      658.20      615.81     17.92 o
   2   3   1     8624.74     8393.17    234.03 o
   3   3   1    29786.31    30149.42    284.44 o
   4   3   1      338.56      327.59     27.29 o
   5   3   1    27400.77    27819.03    325.15 o
   6   3   1       28.31       16.40     41.24 o
   7   3   1       18.73       17.93     34.55 o
   8   3   1        7.69       10.42     43.50 o
   9   3   1     8945.85     9009.04    329.07 o
  -9   4   1       37.36       16.27     58.27 o
  -8   4   1      110.66       72.26     59.38 o
  -7   4   1      206.68      289.26     45.02 o
  -6   4   1    40838.63    40540.99    449.65 o
  -5   4   1      952.73      972.70     47.33 o
  -4   4   1    61174.62    64213.60    646.76 o
  -3   4   1      860.73      801.60     31.38 o
  -2   4   1     4738.16     4731.98     50.36 o
  -1   4   1       46.85       39.79      6.40 o
   0   4   1    36875.68    37067.49    221.52 o
   1   4   1     5706.82     5528.03     71.21 o
   2   4   1    67402.74    70227.36    553.41 o
   3   4   1      327.59      308.38     21.71 o
   4   4   1      774.71      766.85     41.81 o
   5   4   1      626.15      541.64     42.91 o
   6   4   1    15978.27    16283.74    248.40 o
   7   4   1       16.97       92.73     40.03 o
   8   4   1     6765.71     6687.84    135.08 o
   9   4   1      430.08      612.33     81.30 o
  -9   5   1     3415.27     3516.97    194.37 o
  -8   5   1     5607.48     5486.41    123.85 o
  -7   5   1     8034.56     8078.54    161.74 o
  -6   5   1      737.58      675.45     45.57 o
  -5   5   1      115.61      133.95     27.77 o
  -4   5   1    12220.21    12409.76    162.26 o
  -3   5   1    24648.63    24834.89    270.96 o
  -2   5   1    28666.37    29405.98    246.04 o
  -1   5   1    46207.79    46822.03    308.92 o
   0   5   1     9032.43     8791.48     69.24 o
   1   5   1      592.50      579.53     20.68 o
   2   5   1     2094.43     2068.74     40.31 o
   3   5   1    39993.37    41022.29    376.18 o
   4   5   1    16084.02    16100.75    163.65 o
   5   5   1    13484.45    13363.98    167.80 o
   6   5   1     2816.44     2815.40     77.74 o
   7   5   1      758.32      891.36     79.31 o
   8   5   1     1182.38     1269.61     70.99 o
  -8   6   1       75.30       96.96     67.19 o
  -7   6   1     2302.93     2249.90     80.80 o
  -6   6   1    11168.17    11322.48    189.75 o
  -5   6   1    19027.35    18580.41    258.19 o
  -4   6   1     3996.36     4154.48     87.37 o
  -3   6   1    11492.02    11001.16    115.58 o
  -2   6   1      113.51      166.74     13.36 o
  -1   6   1    19295.56    18951.77    146.94 o
   0   6   1      622.10      672.16     19.71 o
   1   6   1    55124.84    55844.27    496.35 o
   2   6   1    11217.75    10761.60    154.52 o
   3   6   1    10218.12    10340.22    122.52 o
   4   6   1      224.33      218.51     29.24 o
   5   6   1     1943.23     1915.66     61.79 o
   6   6   1    10297.74    10273.10    152.20 o
   7   6   1    12908.12    13182.70    186.95 o
   8   6   1     1763.88     1901.68    106.45 o
  -8   7   1     4782.71     4822.11    154.48 o
  -7   7   1       16.29       -2.27     43.16 o
  -6   7   1     3907.18     3931.93     90.40 o
  -5   7   1      266.78      246.56     31.50 o
  -4   7   1     7704.73     7622.81    274.22 o
  -3   7   1      503.43      563.58     26.27 o
  -2   7   1   100769.65   104013.95    761.44 o
  -1   7   1     1216.78     1221.90     28.47 o
   0   7   1     7875.81     7303.63     76.49 o
   1   7   1     1468.91     1334.10     48.30 o
   2   7   1    36227.19    36982.60    345.79 o
   3   7   1      161.01      112.33     22.06 o
   4   7   1    21599.29    21939.62    260.07 o
   5   7   1      358.05      397.57     37.09 o
   6   7   1     5883.89     5814.80    121.19 o
   7   7   1       11.77       17.92     48.24 o
   8   7   1      838.12      921.17     96.98 o
  -8   8   1       27.19       94.19     73.12 o
  -7   8   1     3606.48     3611.27    101.09 o
  -6   8   1     8013.13     7853.07    132.21 o
  -5   8   1    22150.29    22148.07    251.67 o
  -4   8   1      891.09      882.09     36.43 o
  -3   8   1     3360.13     3179.13     54.63 o
  -2   8   1     1675.97     1633.23     34.51 o
  -1   8   1    16514.28    16312.70    144.82 o
   0   8   1     2762.19     2934.08     50.88 o
   1   8   1    39889.57    40212.74    421.24 o
   2   8   1    13057.78    13278.25    170.00 o
   3   8   1    11544.59    11320.87    154.94 o
   4   8   1      299.02      370.24     34.41 o
   5   8   1     5094.47     5313.70    107.76 o
   6   8   1     3910.68     3819.99    101.45 o
   7   8   1    16889.30    17064.90    287.80 o
   8   8   1      464.83      499.65    125.38 o
  -8   9   1     5138.22     5562.49    324.10 o
  -7   9   1     5025.47     5242.91    150.28 o
  -6   9   1     2789.00     2818.48     82.75 o
  -5   9   1       99.09       91.42     32.14 o
  -4   9   1     2493.56     2402.23     61.16 o
  -3   9   1    14980.88    14871.77    159.20 o
  -2   9   1    19053.18    18508.96    223.80 o
  -1   9   1    23015.34    23199.08    239.67 o
   0   9   1    10369.89    10435.68    120.36 o
   1   9   1       15.05      -12.33     21.82 o
   2   9   1     5392.72     5202.70     94.38 o
   3   9   1    26482.66    26537.57    303.95 o
   4   9   1    18574.31    18756.70    253.56 o
   5   9   1    10602.14    10865.46    167.92 o
   6   9   1     1482.44     1571.25     78.33 o
   7   9   1       19.84      -22.36     55.00 o
   8   9   1     1310.91     1594.94    176.93 o
  -8  10   1       34.26       75.51     94.68 o
  -7  10   1      312.49      473.47     78.44 o
  -6  10   1    18864.53    19116.60    238.46 o
  -5  10   1     2331.56     2335.99     70.13 o
  -4  10   1    18384.57    18233.29    215.04 o
  -3  10   1      249.52      267.30     30.83 o
  -2  10   1      238.85      369.20     29.44 o
  -1  10   1      112.73      133.72     23.92 o
   0  10   1    12514.49    11789.74    153.02 o
   1  10   1     5022.21     4718.92     96.68 o
   2  10   1    30076.13    29648.00    336.22 o
   3  10   1     1388.92     1336.27     61.21 o
   4  10   1     1128.64     1117.72     57.39 o
   5  10   1     2898.97     2944.38     86.73 o
   6  10   1    14357.68    14140.91    211.08 o
   7  10   1     1058.29     1221.25     91.21 o
   8  10   1     7365.58     7365.72    414.25 o
  -8  11   1      388.61      252.20    112.81 o
  -7  11   1     6733.68     7117.38    179.67 o
  -6  11   1       88.93       58.51     65.06 o
  -5  11   1      293.64      299.84     37.81 o
  -4  11   1     1425.04     1281.57    105.80 o
  -3  11   1    31335.37    31781.54    364.80 o
  -2  11   1      765.12      701.72     40.78 o
  -1  11   1    45301.05    44623.49    428.69 o
   0  11   1     1293.48     1469.75     45.65 o
   1  11   1      535.99      581.24     44.11 o
   2  11   1     3906.01     3962.98     91.56 o
   3  11   1    20840.49    20843.81    260.21 o
   4  11   1      388.73      396.22     52.50 o
   5  11   1    13669.98    13454.80    198.20 o
   6  11   1      234.36      246.19     80.26 o
   7  11   1      636.74      478.13     67.45 o
   8  11   1      960.37     1062.97    136.94 o
  -7  12   1     3242.57     3069.66    270.41 o
  -6  12   1     4891.88     4966.45    162.80 o
  -5  12   1     7869.56     7887.63    142.41 o
  -4  12   1    29119.38    28946.99    346.67 o
  -3  12   1      184.96      173.73     43.58 o
  -2  12   1     1815.96     1841.37     57.67 o
  -1  12   1     1609.37     1627.80     55.98 o
   0  12   1    32284.08    31794.29    295.57 o
   1  12   1     7240.24     7454.43    131.01 o
   2  12   1    13072.29    12980.99    188.44 o
   3  12   1     6279.09     6257.50    120.75 o
   4  12   1       91.61      115.88     42.16 o
   5  12   1     1097.33     1051.29     66.48 o
   6  12   1     4796.97     4897.32    137.80 o
   7  12   1     5467.32     5308.17    230.68 o
  -7  13   1     5615.26     5608.14    384.76 o
  -6  13   1     3241.20     3169.81    146.16 o
  -5  13   1      192.86      212.16     45.96 o
  -4  13   1     4121.03     4158.22    153.91 o
  -3  13   1     4844.77     4840.03    113.91 o
  -2  13   1    15090.48    14793.16    187.44 o
  -1  13   1     4491.94     4421.56    116.65 o
   0  13   1     8904.11     8957.38    154.16 o
   1  13   1        3.12       48.25     36.27 o
   2  13   1     3768.34     3592.93     95.54 o
   3  13   1     5541.99     5555.13    118.39 o
   4  13   1    21645.89    21605.29    282.24 o
   5  13   1     7442.00     7555.99    150.83 o
   6  13   1     2221.86     2209.54    197.11 o
   7  13   1       28.58       36.43    120.76 o
  -7  14   1     4840.08     4807.16    229.12 o
  -6  14   1      218.31      266.08     78.70 o
  -5  14   1    21327.44    20911.28    357.09 o
  -4  14   1       88.21       72.65     40.71 o
  -3  14   1     6396.32     6009.52    125.39 o
  -2  14   1       24.10       42.69     30.83 o
  -1  14   1     5041.02     5014.77     98.11 o
   0  14   1      966.23     1013.45     82.98 o
   1  14   1    35107.82    35595.68    415.89 o
   2  14   1      192.50      127.42     39.80 o
   3  14   1     8975.60     8839.95    157.87 o
   4  14   1     1079.12     1054.25     80.06 o
   5  14   1     6044.09     5968.67    134.74 o
   6  14   1      396.70      535.70     87.54 o
   7  14   1     9920.42     9672.43    374.93 o
  -7  15   1       30.14      205.29    117.22 o
  -6  15   1     3444.97     3378.57    165.34 o
  -5  15   1        7.85       33.23     88.82 o
  -4  15   1     4888.82     4906.50    121.60 o
  -3  15   1     3718.91     3711.55    106.61 o
  -2  15   1    14472.80    14725.24    195.50 o
  -1  15   1     4058.03     3888.38    104.89 o
   0  15   1     6411.52     6411.11    191.32 o
   1  15   1      603.45      653.06     52.60 o
   2  15   1     2333.56     2344.98     85.32 o
   3  15   1      528.23      480.06     51.27 o
   4  15   1    23434.64    23560.76    312.78 o
   5  15   1      611.01      623.29     60.65 o
   6  15   1     4611.26     4606.34    220.60 o
  -6  16   1     2074.32     1988.46    136.60 o
  -5  16   1     8371.25     8145.28    223.93 o
  -4  16   1    10312.25     9901.39    178.75 o
  -3  16   1    10121.51    10039.86    177.98 o
  -2  16   1      290.72      278.68     47.91 o
  -1  16   1     5822.17     5691.58    112.11 o
   0  16   1    14910.51    15057.75    227.56 o
   1  16   1    19060.78    19349.51    270.52 o
   2  16   1     5993.30     6218.81    135.90 o
   3  16   1      822.35      904.29     64.14 o
   4  16   1        7.60       71.31     48.91 o
   5  16   1     1135.55     1411.71    139.24 o
   6  16   1     1945.54     2075.23    263.30 o
  -6  17   1      873.90      915.62    136.49 o
  -5  17   1      481.39      498.43    104.24 o
  -4  17   1      137.91      244.11     76.31 o
  -3  17   1    11970.60    11591.30    199.42 o
  -2  17   1     6708.66     6536.84    142.72 o
  -1  17   1     9557.69     9654.19    182.30 o
   0  17   1      338.32      332.08     49.18 o
   1  17   1      408.76      451.53     61.63 o
   2  17   1     1830.78     1851.94    103.37 o
   3  17   1     9972.04    10194.41    186.67 o
   4  17   1      728.29      807.48     65.80 o
   5  17   1    12156.26    12111.30    243.79 o
   6  17   1      478.62      383.49    324.38 o
  -5  18   1        1.68      -16.81    122.45 o
  -4  18   1     8067.81     8154.43    227.87 o
  -3  18   1        0.98      -46.07     52.59 o
  -2  18   1       70.48      -41.29     66.04 o
  -1  18   1        3.21       -4.98     52.09 o
   0  18   1    17387.84    17697.46    265.65 o
   1  18   1      100.02      103.56     58.98 o
   2  18   1    20095.66    20052.16    292.89 o
   3  18   1        8.79       78.70     52.96 o
   4  18   1        2.40      -47.46     60.56 o
   5  18   1       22.45       -0.11    146.74 o
  -5  19   1      130.75      116.82    126.17 o
  -4  19   1     2126.69     2105.91    148.24 o
  -3  19   1     7273.06     7525.33    168.36 o
  -2  19   1     3321.68     3146.56    153.91 o
  -1  19   1    10341.55    10421.43    203.01 o
   0  19   1     2258.61     2219.07    126.53 o
   1  19   1     1371.27     1333.14     81.38 o
   2  19   1      420.71      393.98     83.30 o
   3  19   1     8474.35     8588.90    178.40 o
   4  19   1     1857.84     1971.57    109.19 o
   5  19   1     6906.04     7404.33    288.56 o
  -4  20   1     2235.25     1982.73    146.17 o
  -3  20   1     6150.77     5885.55    207.41 o
  -2  20   1      492.69      326.07     87.18 o
  -1  20   1     3312.51     3522.46    168.99 o
   0  20   1     4750.86     4551.63    168.72 o
   1  20   1    10778.51    11052.05    207.01 o
   2  20   1     5047.99     4747.52    142.69 o
   3  20   1      915.97     1053.84    140.26 o
   4  20   1       94.74      113.00    112.70 o
  -3  21   1      606.10      586.35    105.05 o
  -2  21   1    21915.79    22229.19    407.03 o
  -1  21   1     2558.20     2953.88    370.02 o
   0  21   1     4935.34     4475.77    271.96 o
   1  21   1      908.99     1070.62     85.09 o
   2  21   1     2556.42     2663.86    154.24 o
   3  21   1     1002.28     1019.43    123.23 o
  -2  22   1        1.22       61.55    101.82 o
  -1  22   1     2324.54     2580.60    237.36 o
   0  22   1      353.78      314.90     92.58 o
   1  22   1    11282.43    11261.71    225.38 o
   2  22   1     1679.13     1819.09    115.05 o
  -8   0   2     1795.88     1846.08     98.96 o
  -6   0   2     2696.41     2805.05    110.91 o
  -4   0   2    74657.16    77403.69   1916.79 o
  -2   0   2    21186.76    21559.27    197.14 o
   0   0   2    38693.35    41306.84    398.10 o
   2   0   2    18264.03    17738.40    218.32 o
   4   0   2     5621.34     5487.41    109.73 o
   6   0   2      529.31      564.89     57.97 o
   8   0   2    10413.86    10793.66    228.99 o
  -9   1   2     1457.11     1462.62     79.11 o
  -8   1   2     7953.04     7786.03    122.76 o
  -7   1   2    17379.66    17460.81    214.50 o
  -6   1   2     1974.69     2095.51     73.26 o
  -5   1   2     9648.57     9590.08    147.02 o
  -4   1   2     3758.11     3833.00     77.50 o
  -3   1   2    12216.73    12029.59    170.28 o
  -2   1   2     4722.80     4677.90     45.31 o
  -1   1   2    49952.64    51860.83    286.85 o
   0   1   2    20005.89    20957.78    149.17 o
   1   1   2    17388.46    17678.48    199.81 o
   2   1   2     3347.60     3234.96     39.53 o
   3   1   2     3795.54     3697.17     48.91 o
   4   1   2     8804.02     8670.48     94.65 o
   5   1   2    32242.27    32183.78    295.78 o
   6   1   2     2303.66     2278.53     67.12 o
   7   1   2     5396.98     5340.64    106.54 o
   8   1   2        8.83        0.80     82.15 o
   9   1   2     2232.70     2251.42    424.78 o
  -9   2   2     2299.58     2662.79    138.56 o
  -8   2   2     2873.91     2781.78    156.43 o
  -7   2   2      480.75      419.94     41.85 o
  -6   2   2      497.33      468.60     35.08 o
  -5   2   2    14075.89    14130.90    192.61 o
  -4   2   2     6582.22     6368.38     88.66 o
  -3   2   2    34369.87    35091.87    389.80 o
  -2   2   2     4596.54     4467.28     53.23 o
  -1   2   2      351.73      333.02     10.49 o
   0   2   2     4350.60     4358.87     48.19 o
   1   2   2    72721.09    74150.27    767.36 o
   2   2   2    32097.04    30882.45    442.66 o
   3   2   2    16918.13    17073.44    221.45 o
   4   2   2     4766.10     4649.37     86.78 o
   5   2   2     2673.11     2678.28     76.04 o
   6   2   2     2503.65     2453.03     68.50 o
   7   2   2     4453.83     4505.81    129.73 o
   8   2   2     3692.04     3568.22    216.14 o
   9   2   2     4140.91     3990.59    140.95 o
  -9   3   2      192.11      353.63     71.47 o
  -8   3   2    14734.81    14993.97    201.45 o
  -7   3   2      416.09      422.31     40.10 o
  -6   3   2    18774.06    19131.16    217.69 o
  -5   3   2       44.12       52.68     26.71 o
  -4   3   2        0.96      -22.71     19.05 o
  -3   3   2      126.09      121.44     18.32 o
  -2   3   2    21740.96    21380.72    235.81 o
  -1   3   2     3916.60     3804.21     41.14 o
   0   3   2    55143.18    55910.13    414.08 o
   1   3   2     1482.61     1473.23     37.09 o
   2   3   2     1468.82     1459.98     56.85 o
   3   3   2     6098.90     5972.10     91.25 o
   4   3   2    39625.21    40082.41    415.62 o
   5   3   2     1573.33     1626.16    104.93 o
   6   3   2    23062.95    23417.84    315.58 o
   7   3   2      840.03      883.88     58.51 o
   8   3   2      180.33      122.71     75.40 o
  -9   4   2     2993.60     3227.35    149.02 o
  -8   4   2       11.73      101.90     60.17 o
  -7   4   2      506.32      492.18     41.75 o
  -6   4   2      750.31      747.74     48.48 o
  -5   4   2    33987.93    32877.32   1081.38 o
  -4   4   2     2692.35     2597.78     58.14 o
  -3   4   2    41842.44    42153.65    516.27 o
  -2   4   2       13.58       30.46     14.90 o
  -1   4   2     1740.49     1640.62     31.22 o
   0   4   2    11402.24    11829.27    112.09 o
   1   4   2    44816.27    45117.29    461.22 o
   2   4   2       45.01      -16.85     35.11 o
   3   4   2    36264.89    37331.92    559.24 o
   4   4   2      105.97      140.74     25.14 o
   5   4   2      565.80      603.57     47.57 o
   6   4   2      824.89     1067.52     71.48 o
   7   4   2    15972.77    15968.15    269.55 o
   8   4   2      623.08      721.00     63.58 o
  -9   5   2     1526.14     1448.23     89.12 o
  -8   5   2     3331.40     3200.24    111.26 o
  -7   5   2     8768.69     8462.58    149.11 o
  -6   5   2    31728.55    31653.61    437.39 o
  -5   5   2     1651.32     1659.57     54.24 o
  -4   5   2    13330.68    13774.34    174.19 o
  -3   5   2     5743.17     5561.34     96.47 o
  -2   5   2    39936.56    39591.36    460.91 o
  -1   5   2    18397.51    17899.04    298.35 o
   0   5   2    29614.16    29919.46    253.70 o
   1   5   2    11214.40    11125.65    117.71 o
   2   5   2     1103.74     1115.59     33.44 o
   3   5   2     1316.07     1248.77     46.56 o
   4   5   2    10731.78    10710.57    139.32 o
   5   5   2    14264.67    14147.01    183.38 o
   6   5   2    17013.86    17511.50    266.35 o
   7   5   2     4119.77     4080.93    125.61 o
   8   5   2     1037.64      938.58     96.28 o
  -8   6   2     6003.87     5652.47    158.65 o
  -7   6   2       84.23      131.98     42.09 o
  -6   6   2     1001.55     1014.66     54.49 o
  -5   6   2    11504.52    11326.56    158.64 o
  -4   6   2     8567.79     8241.29    184.08 o
  -3   6   2    10622.80    10296.50    148.93 o
  -2   6   2     8090.84     7752.52     95.97 o
  -1   6   2      120.64      130.92     11.07 o
   0   6   2     5881.04     5844.12     77.66 o
   1   6   2     2792.81     2704.91     45.02 o
   2   6   2    62361.76    64385.02    568.62 o
   3   6   2    10467.74    10348.22    117.98 o
   4   6   2    10229.06    10252.67    124.93 o
   5   6   2       20.45       21.07     27.11 o
   6   6   2     3480.49     3464.04     90.42 o
   7   6   2    10830.47    10747.73    211.99 o
   8   6   2     4674.38     4605.27    206.54 o
  -8   7   2      430.64      400.20     80.88 o
  -7   7   2    15902.32    16110.71    344.21 o
  -6   7   2     1099.80     1091.84     76.82 o
  -5   7   2     9067.96     9051.40    137.42 o
  -4   7   2      813.01      766.32     75.04 o
  -3   7   2     3084.63     2991.40     75.49 o
  -2   7   2      204.01      190.59     16.19 o
  -1   7   2    73006.37    73321.12    742.33 o
   0   7   2     1069.04      997.20     31.79 o
   1   7   2    26286.76    26468.51    234.97 o
   2   7   2      175.90      162.93     22.54 o
   3   7   2    17340.71    17194.79    181.62 o
   4   7   2      100.14      110.85     25.55 o
   5   7   2    25210.19    25210.07    263.54 o
   6   7   2        8.49        4.20     57.16 o
   7   7   2     6822.69     6604.76    162.77 o
   8   7   2      250.82      207.69     56.64 o
  -8   8   2     3935.30     4180.12    155.04 o
  -7   8   2       40.81      116.93     60.10 o
  -6   8   2     8901.99     8885.88    139.06 o
  -5   8   2     3155.93     3106.03     77.15 o
  -4   8   2    25037.21    25026.24    319.55 o
  -3   8   2     4359.90     4260.35     86.01 o
  -2   8   2     9938.74     9575.92     90.08 o
  -1   8   2      482.22      426.44     22.31 o
   0   8   2     2805.82     2665.31     60.83 o
   1   8   2     1094.09     1051.83     42.23 o
   2   8   2    47277.74    47786.56    441.40 o
   3   8   2     3830.90     3734.05     69.09 o
   4   8   2    10546.59    10519.19    132.08 o
   5   8   2     2134.43     2075.85     87.26 o
   6   8   2     6345.95     6403.58    173.84 o
   7   8   2     1969.78     1800.93     99.37 o
   8   8   2     6347.20     6361.64    189.89 o
  -8   9   2     2339.48     2403.57    132.36 o
  -7   9   2     5336.63     5319.46    153.21 o
  -6   9   2    12783.83    12528.43    219.88 o
  -5   9   2     7865.52     7110.12    344.03 o
  -4   9   2      526.76      553.06     47.31 o
  -3   9   2     5208.09     4941.74    122.10 o
  -2   9   2    46639.99    46105.73    338.07 o
  -1   9   2    33596.02    32457.25    287.05 o
   0   9   2    22694.44    23263.98    269.89 o
   1   9   2     3752.28     3743.96     77.63 o
   2   9   2      707.39      718.19     41.52 o
   3   9   2     3062.76     2925.89     65.57 o
   4   9   2     4351.38     4227.38    101.75 o
   5   9   2     8150.47     7904.58    135.92 o
   6   9   2     6875.50     6717.48    158.45 o
   7   9   2     1407.12     1321.50    119.51 o
   8   9   2      223.91       79.61     74.12 o
  -8  10   2       91.61      127.17     82.70 o
  -7  10   2       16.92       67.85     80.26 o
  -6  10   2       85.90       73.70     61.62 o
  -5  10   2    19327.18    19547.83    285.71 o
  -4  10   2     5055.43     4903.61    120.89 o
  -3  10   2    18841.17    18443.10    158.48 o
  -2  10   2      154.79      157.30     19.22 o
  -1  10   2       58.06       39.02     24.09 o
   0  10   2     7553.93     7561.85    189.51 o
   1  10   2    25654.37    26087.80    301.32 o
   2  10   2     1846.09     1807.32     63.03 o
   3  10   2    40826.76    41826.21    452.72 o
   4  10   2     1032.44     1076.01     57.77 o
   5  10   2     1014.15      916.95    109.05 o
   6  10   2      164.20      145.85     50.07 o
   7  10   2     9651.99     9813.50    289.13 o
   8  10   2     2940.77     2797.73    302.61 o
  -8  11   2     6802.22     7250.28    278.03 o
  -7  11   2      511.70      461.55     74.29 o
  -6  11   2     8222.95     8459.74    183.82 o
  -5  11   2      492.24      491.49     57.39 o
  -4  11   2       69.92       11.23     54.62 o
  -3  11   2      136.25      140.32     22.19 o
  -2  11   2    24274.11    24591.18    263.29 o
  -1  11   2     3403.31     3274.47     88.82 o
   0  11   2    40961.79    41348.24    451.89 o
   1  11   2     1277.03     1244.93     55.63 o
   2  11   2       14.58       12.12     30.32 o
   3  11   2     1005.86      982.43     54.49 o
   4  11   2    26166.66    25946.79    311.37 o
   5  11   2      254.60      290.33     41.11 o
   6  11   2    12045.26    11952.13    228.63 o
   7  11   2      818.30      939.74    144.24 o
  -7  12   2       12.85      -87.52     73.08 o
  -6  12   2     1809.27     1690.12     96.98 o
  -5  12   2     9148.11     9138.42    185.07 o
  -4  12   2     4309.40     4256.42     99.69 o
  -3  12   2    15831.91    15751.52    192.87 o
  -2  12   2      485.49      442.40     41.79 o
  -1  12   2      367.71      267.25     54.32 o
   0  12   2      758.87      826.04     54.11 o
   1  12   2    31950.11    32248.04    382.56 o
   2  12   2     9312.38     9350.23    153.65 o
   3  12   2    21532.01    21465.93    272.83 o
   4  12   2     6289.52     6235.70    207.55 o
   5  12   2       18.67       67.19     42.22 o
   6  12   2      731.57      757.48     79.58 o
   7  12   2     1776.55     1871.63    131.68 o
  -7  13   2     9096.11     8966.99    244.22 o
  -6  13   2     3245.49     3532.23    202.24 o
  -5  13   2     7581.41     7417.85    287.47 o
  -4  13   2        3.04        7.80     34.99 o
  -3  13   2     8495.96     8298.33    127.63 o
  -2  13   2     1006.41     1041.03     58.65 o
  -1  13   2    33121.95    33143.75    395.37 o
   0  13   2     7410.52     7087.82    131.00 o
   1  13   2     4474.66     4815.81    132.78 o
   2  13   2     1278.06     1289.65     64.55 o
   3  13   2     1524.80     1337.11    100.05 o
   4  13   2     7280.17     7247.51    137.87 o
   5  13   2    11654.75    11703.50    250.02 o
   6  13   2     3274.78     3297.73    122.76 o
   7  13   2     5957.42     6260.46    252.04 o
  -7  14   2      626.48      656.46    105.15 o
  -6  14   2      456.79      583.79     91.11 o
  -5  14   2       46.77        2.70     68.23 o
  -4  14   2    21400.98    21199.79    281.12 o
  -3  14   2     3465.20     3305.78     82.14 o
  -2  14   2     5515.19     5099.48    121.90 o
  -1  14   2       18.63       69.01     37.44 o
   0  14   2    12351.19    11957.46    513.31 o
   1  14   2      963.24      904.23     58.89 o
   2  14   2    19340.27    19399.84    261.91 o
   3  14   2       37.06      -24.65     38.74 o
   4  14   2     7769.25     7757.38    180.19 o
   5  14   2       23.64       49.86     54.32 o
   6  14   2      383.70      643.49     99.83 o
   7  14   2      342.33      688.03    118.80 o
  -6  15   2      216.33       32.38     85.02 o
  -5  15   2     2695.45     2538.44    143.75 o
  -4  15   2      765.01      836.27     84.71 o
  -3  15   2     5098.51     4982.85    160.92 o
  -2  15   2      525.48      557.94     78.98 o
  -1  15   2    17974.72    17852.36    259.28 o
   0  15   2     4542.73     4495.29    112.37 o
   1  15   2     8476.87     8209.57    373.65 o
   2  15   2      310.43      307.58     45.29 o
   3  15   2     3532.20     3453.72    102.42 o
   4  15   2     1657.40     1843.75     93.63 o
   5  15   2    20200.65    20505.54    337.11 o
   6  15   2      344.30      327.46    104.99 o
  -6  16   2      983.53      930.77    112.17 o
  -5  16   2     3823.86     3992.69    172.79 o
  -4  16   2     9297.87     9148.88    231.04 o
  -3  16   2     7365.21     7496.66    223.55 o
  -2  16   2     5115.16     4950.63    129.07 o
  -1  16   2      589.29      600.32     56.66 o
   0  16   2     5841.12     5871.30    132.36 o
   1  16   2     8720.87     8782.37    163.37 o
   2  16   2    17122.07    17386.72    266.96 o
   3  16   2     6029.19     5850.98    135.47 o
   4  16   2      442.17      479.02     56.83 o
   5  16   2       33.91       60.78     86.29 o
   6  16   2     1732.57     1892.16    332.10 o
  -6  17   2     6932.92     6839.48    235.96 o
  -5  17   2      111.61      116.18    101.85 o
  -4  17   2      340.58      318.66     85.66 o
  -3  17   2       36.58      135.11     70.11 o
  -2  17   2     9659.74     9594.62    188.88 o
  -1  17   2     2403.92     2488.58    101.27 o
   0  17   2    11181.47    11307.59    193.10 o
   1  17   2     2197.53     2243.73     93.86 o
   2  17   2      705.47      585.45     59.04 o
   3  17   2     2440.08     2523.64    102.59 o
   4  17   2     8027.80     7989.39    171.40 o
   5  17   2     2149.85     2223.80    117.39 o
  -5  18   2     7620.59     7355.38    237.45 o
  -4  18   2      509.71      532.83     91.83 o
  -3  18   2    19669.09    19907.65    392.14 o
  -2  18   2      104.28        8.76     73.17 o
  -1  18   2      257.77      311.00     66.08 o
   0  18   2       24.85        0.78     49.61 o
   1  18   2    16683.50    17035.00    261.18 o
   2  18   2      816.63     1071.57    129.55 o
   3  18   2    11570.35    11904.86    211.65 o
   4  18   2        7.28      -77.33     67.55 o
   5  18   2     1259.67     1180.90    103.46 o
  -5  19   2       24.01       46.85    212.04 o
  -4  19   2      265.77      352.64     91.90 o
  -3  19   2     1089.09     1033.34    105.67 o
  -2  19   2    12996.90    13198.96    238.62 o
  -1  19   2     1843.88     1871.11    158.06 o
   0  19   2     7251.69     7299.52    163.49 o
   1  19   2     2212.83     2165.65    102.52 o
   2  19   2      390.18      367.15     71.95 o
   3  19   2     1455.90     1273.16     93.33 o
   4  19   2     8210.08     8123.46    334.64 o
  -4  20   2     6074.39     5972.71    224.36 o
  -3  20   2     3187.75     2919.63    262.52 o
  -2  20   2     4568.48     4559.18    185.96 o
  -1  20   2       25.65      114.70     76.86 o
   0  20   2     2050.72     2179.41    126.10 o
   1  20   2     3469.81     3545.91    146.14 o
   2  20   2    13112.48    13616.73    241.28 o
   3  20   2     7161.81     7062.50    255.22 o
   4  20   2      936.88      948.17     91.06 o
  -3  21   2     2296.95     1979.10    149.81 o
  -2  21   2      776.32      635.58    107.53 o
  -1  21   2    13107.06    13649.87    300.77 o
   0  21   2     2261.70     2252.16    135.61 o
   1  21   2     4483.80     4585.91    196.10 o
   2  21   2       95.49       88.17     72.76 o
   3  21   2     4688.68     4758.77    251.83 o
  -2  22   2     5455.42     5458.21    214.14 o
  -1  22   2      910.95      822.50    126.01 o
   0  22   2      633.10      752.35    107.26 o
   1  22   2      401.35      394.62     75.63 o
   2  22   2    12274.25    12771.60    243.35 o
  -9   0   3     9692.76     9308.14    274.81 o
  -7   0   3     4394.24     4767.50    167.10 o
  -5   0   3     2002.65     1687.88     88.47 o
  -3   0   3    69268.30    71877.20    955.46 o
  -1   0   3    41561.39    43437.23    423.99 o
   1   0   3    56884.52    59945.55    671.24 o
   3   0   3    81533.77    85255.44    981.11 o
   5   0   3    19466.31    20468.22    443.04 o
   7   0   3      759.69      720.31     81.87 o
  -9   1   3       43.98      171.07     59.58 o
  -8   1   3     3068.23     3159.95     92.55 o
  -7   1   3     3834.39     3936.51    106.03 o
  -6   1   3    15257.83    15081.89    213.58 o
  -5   1   3     4312.62     4409.88     94.08 o
  -4   1   3     6749.33     6574.45     92.31 o
  -3   1   3      790.15      718.77     25.56 o
  -2   1   3     4440.97     4356.26     39.68 o
  -1   1   3     1569.58     1454.27     22.07 o
   0   1   3    73077.46    75669.05    643.34 o
   1   1   3    13010.76    13468.60    172.67 o
   2   1   3    24630.14    24191.68    307.93 o
   3   1   3     6366.59     6486.69     76.00 o
   4   1   3     7357.87     7260.65     98.71 o
   5   1   3     7835.45     7716.64    127.64 o
   6   1   3    14562.92    14580.21    206.44 o
   7   1   3     4801.15     4711.05    122.72 o
   8   1   3     1949.51     1833.72    127.45 o
  -9   2   3     5227.09     4986.81    210.59 o
  -8   2   3     7231.81     7418.12    159.01 o
  -7   2   3     4471.37     4536.75    107.74 o
  -6   2   3     2254.83     2371.85     85.53 o
  -5   2   3     2654.98     2591.80     73.99 o
  -4   2   3    31475.90    31264.38    302.77 o
  -3   2   3    23790.23    24274.93    212.94 o
  -2   2   3    29250.58    29844.70    212.14 o
  -1   2   3     6422.47     6403.77     59.46 o
   0   2   3     5358.11     5472.51     56.51 o
   1   2   3     6996.20     6770.74     70.65 o
   2   2   3    17764.46    17510.89    313.96 o
   3   2   3    25346.29    25667.88    326.80 o
   4   2   3    17769.83    17442.35    183.19 o
   5   2   3     6078.61     6091.75    109.91 o
   6   2   3      715.62      671.62     64.86 o
   7   2   3     1175.94     1160.67     79.66 o
   8   2   3     6280.54     6277.37    172.04 o
  -9   3   3       29.24      192.73     72.57 o
  -8   3   3      159.61      211.97     57.70 o
  -7   3   3    14426.07    14606.59    187.46 o
  -6   3   3     3346.45     3287.78     73.48 o
  -5   3   3    23064.97    22880.82    214.14 o
  -4   3   3     3166.29     2976.48     69.29 o
  -3   3   3       16.85       -7.70     15.06 o
  -2   3   3     2529.27     2578.67     58.12 o
  -1   3   3    28751.44    29023.23    267.93 o
   0   3   3       80.43       84.35     12.84 o
   1   3   3    46573.06    47727.18    419.51 o
   2   3   3       20.96       25.39     18.75 o
   3   3   3      881.82      912.13     49.15 o
   4   3   3      256.33      255.81     37.79 o
   5   3   3    25153.48    24456.58    251.63 o
   6   3   3     1200.99     1106.88     65.57 o
   7   3   3    11942.25    11976.33    226.08 o
   8   3   3       91.41      220.27     81.74 o
  -9   4   3       78.72      156.25     75.84 o
  -8   4   3     6226.29     6931.44    187.48 o
  -7   4   3        2.63       78.05     36.34 o
  -6   4   3      432.12      444.16     33.26 o
  -5   4   3      127.78      115.86     20.59 o
  -4   4   3    23376.12    23464.87    274.39 o
  -3   4   3     6300.56     6295.63     85.50 o
  -2   4   3    49973.30    52498.27    537.01 o
  -1   4   3     3724.12     3685.49     60.36 o
   0   4   3     1353.24     1227.15     31.38 o
   1   4   3    13024.40    13615.08    154.43 o
   2   4   3    41234.39    41041.80    602.92 o
   3   4   3     1510.43     1604.83     91.28 o
   4   4   3    24540.71    24558.66    408.79 o
   5   4   3       15.86       -4.21     32.83 o
   6   4   3       82.53      163.77     40.94 o
   7   4   3      505.18      548.88     62.96 o
   8   4   3     5640.46     5729.56    170.22 o
  -8   5   3     3185.30     3233.37    115.94 o
  -7   5   3     5748.40     5305.44    180.19 o
  -6   5   3     9925.69     9811.83    132.79 o
  -5   5   3    13726.50    13176.44    529.90 o
  -4   5   3     2293.80     2208.07     61.59 o
  -3   5   3     1364.80     1251.18     49.51 o
  -2   5   3     2246.78     2165.90     57.62 o
  -1   5   3    48098.24    49029.05    439.61 o
   0   5   3    17493.88    17723.34    203.69 o
   1   5   3    30884.94    31590.20    292.54 o
   2   5   3     8559.60     8418.91    174.94 o
   3   5   3     2253.20     2168.26     88.04 o
   4   5   3     2405.26     2275.95    100.50 o
   5   5   3     4694.27     4577.08    221.17 o
   6   5   3     8031.94     8003.31    170.19 o
   7   5   3     3922.24     3953.76    127.84 o
   8   5   3     1101.81     1133.83     75.88 o
  -8   6   3     2188.00     2197.26    106.25 o
  -7   6   3     6278.30     6274.98    140.46 o
  -6   6   3       85.32      125.59     39.79 o
  -5   6   3     9602.35     9582.09    149.84 o
  -4   6   3      855.93      787.04     58.27 o
  -3   6   3    43419.55    44066.47    557.38 o
  -2   6   3     7561.51     7259.95    116.31 o
  -1   6   3     9070.32     8790.81    126.97 o
   0   6   3     2993.11     3144.69     67.59 o
   1   6   3     2963.57     2871.16     82.70 o
   2   6   3    18866.08    18678.08    319.23 o
   3   6   3    30186.57    30692.53    489.63 o
   4   6   3    13458.65    13391.75    266.40 o
   5   6   3     9919.52     8831.89   1187.29 o
   6   6   3       24.59       30.87    135.51 o
   7   6   3     2904.25     3131.09    102.04 o
   8   6   3     1272.12     1396.99     88.44 o
  -8   7   3      105.72      111.90    125.55 o
  -7   7   3       30.48       73.68     50.75 o
  -6   7   3    18472.22    18730.64    254.60 o
  -5   7   3      527.18      511.25     52.04 o
  -4   7   3    10552.47    10297.39    191.13 o
  -3   7   3       44.69       30.01     26.52 o
  -2   7   3    26176.73    26336.71    305.40 o
  -1   7   3      809.50      746.76     30.35 o
   0   7   3    58668.03    60328.03    543.21 o
   1   7   3      502.59      574.42     30.25 o
   2   7   3    16385.36    16670.80    173.94 o
   3   7   3     1306.41     1387.64     82.69 o
   4   7   3     1891.92     2096.34    210.64 o
   5   7   3     1281.27     1189.37     73.15 o
   6   7   3    21119.67    21227.05    329.82 o
   7   7   3     1433.02     1335.53     77.76 o
   8   7   3     4001.58     4078.15    216.06 o
  -8   8   3      207.84       64.22     79.65 o
  -7   8   3     4078.97     3854.25    127.55 o
  -6   8   3     2572.94     2355.63    108.66 o
  -5   8   3     7945.63     7886.12    172.79 o
  -4   8   3     1367.90     1387.20     74.34 o
  -3   8   3    26626.74    26175.08    315.59 o
  -2   8   3     6266.41     6078.50    112.71 o
  -1   8   3    13234.05    13111.19    125.82 o
   0   8   3      423.07      365.23     26.60 o
   1   8   3     1087.63      985.82     43.40 o
   2   8   3    10716.08    10960.02    130.40 o
   3   8   3    38738.13    39300.05    498.33 o
   4   8   3     2737.64     2640.09    118.80 o
   5   8   3    14823.20    14890.10    249.05 o
   6   8   3       11.47      -76.23     74.38 o
   7   8   3     1425.50     1313.39     96.07 o
   8   8   3      433.71      359.75     64.11 o
  -8   9   3      183.01      276.04     82.30 o
  -7   9   3     1933.76     1925.19    111.22 o
  -6   9   3     5304.01     5491.97    187.52 o
  -5   9   3     7202.68     7024.56    280.15 o
  -4   9   3     6058.27     6106.48    177.90 o
  -3   9   3     1067.24      949.08     58.77 o
  -2   9   3     3751.72     3580.02     81.14 o
  -1   9   3    29028.14    29103.70    270.11 o
   0   9   3    32747.71    32827.16    385.30 o
   1   9   3    31383.34    31852.31    351.46 o
   2   9   3     5194.04     4989.92     83.16 o
   3   9   3     1868.36     1887.39     60.84 o
   4   9   3     1680.61     1424.15    115.24 o
   5   9   3      484.43      439.35     71.20 o
   6   9   3     3154.49     3009.76    113.69 o
   7   9   3     1144.06     1152.70     87.53 o
   8   9   3     1012.65     1064.76     89.89 o
  -8  10   3     4983.59     5089.90    185.25 o
  -7  10   3      710.65      670.26     97.49 o
  -6  10   3      539.38      634.19     84.52 o
  -5  10   3      547.83      520.31     60.59 o
  -4  10   3    15902.95    15317.46    192.79 o
  -3  10   3     3390.05     3344.02     81.88 o
  -2  10   3    23075.36    22441.31    236.14 o
  -1  10   3     5567.78     5366.45     83.92 o
   0  10   3     2304.27     2238.59     65.61 o
   1  10   3     5039.32     4825.85     95.16 o
   2  10   3    22381.45    22572.38    484.21 o
   3  10   3     4139.52     4229.06     90.22 o
   4  10   3    25370.87    26075.24    370.98 o
   5  10   3       15.74       61.31     52.74 o
   6  10   3       48.65      -42.27     51.60 o
   7  10   3       44.08      175.07     65.38 o
  -8  11   3      379.57      386.99    123.84 o
  -7  11   3     6617.98     6811.21    184.67 o
  -6  11   3      382.69      344.09     67.31 o
  -5  11   3    23228.25    24057.68    341.38 o
  -4  11   3      766.33      668.03     66.28 o
  -3  11   3       68.54       97.16     30.80 o
  -2  11   3     1886.98     1716.24     57.84 o
  -1  11   3    26442.36    26690.75    430.10 o
   0  11   3      532.74      543.23     69.52 o
   1  11   3    26326.55    26822.87    315.23 o
   2  11   3       65.56       36.12     37.70 o
   3  11   3      977.15      978.62     53.47 o
   4  11   3      304.77      295.16     43.06 o
   5  11   3    14001.64    14293.62    251.31 o
   6  11   3      867.42      782.71     68.55 o
   7  11   3    11296.13    11231.17    239.24 o
  -7  12   3       84.40        7.81     76.80 o
  -6  12   3      264.99      308.76     86.75 o
  -5  12   3     2585.04     2422.63    110.21 o
  -4  12   3    24165.88    24041.37    334.63 o
  -3  12   3     3955.18     3680.77     75.60 o
  -2  12   3    17433.49    16669.17    190.37 o
  -1  12   3     3406.97     3337.90     99.56 o
   0  12   3      360.56      381.39     42.52 o
   1  12   3      702.37      724.34     47.19 o
   2  12   3     9392.27     9457.40    154.80 o
   3  12   3    12349.48    12206.21    181.09 o
   4  12   3    12484.51    12298.44    181.97 o
   5  12   3     3187.11     3217.46    115.17 o
   6  12   3       47.40      -63.06     87.74 o
   7  12   3      571.28      537.57     78.83 o
  -7  13   3     4395.01     4141.22    162.34 o
  -6  13   3     9011.92     9316.23    274.57 o
  -5  13   3     3646.84     3632.64    125.99 o
  -4  13   3     5497.88     5436.27    140.37 o
  -3  13   3      671.79      717.84     57.46 o
  -2  13   3     2608.90     2501.64     86.66 o
  -1  13   3     6604.07     6344.25    111.10 o
   0  13   3    28673.97    28452.12    343.52 o
   1  13   3    11757.34    11559.29    177.38 o
   2  13   3     3970.68     4026.14    100.51 o
   3  13   3      355.56      438.98     43.58 o
   4  13   3     3002.84     3128.41    151.34 o
   5  13   3    10148.50    10089.50    241.62 o
   6  13   3     5093.86     5222.83    155.85 o
   7  13   3     2698.11     2551.25    132.08 o
  -7  14   3     2174.69     2141.05    134.35 o
  -6  14   3      374.76      493.61     81.14 o
  -5  14   3     1827.49     1850.52    162.88 o
  -4  14   3      276.73      261.09     66.17 o
  -3  14   3    28611.65    28497.72    371.75 o
  -2  14   3     3197.67     3211.99     99.32 o
  -1  14   3    15227.11    15138.42    229.92 o
   0  14   3      549.30      517.31     47.84 o
   1  14   3    11310.20    11176.26    179.39 o
   2  14   3     3911.26     3858.37    104.12 o
   3  14   3    23020.59    23320.54    302.22 o
   4  14   3      162.74      250.67     50.70 o
   5  14   3     2581.13     2472.57    109.79 o
   6  14   3       37.77       29.78     71.89 o
  -6  15   3     9249.67     9915.41    262.72 o
  -5  15   3     2838.96     2813.30    150.46 o
  -4  15   3     1597.62     1535.37    108.49 o
  -3  15   3       72.66       88.54     49.36 o
  -2  15   3     5546.07     5355.54    132.89 o
  -1  15   3     1269.90     1235.46    143.02 o
   0  15   3    30717.23    31064.32    380.23 o
   1  15   3     1523.46     1411.02    104.45 o
   2  15   3    12183.99    12345.42    208.77 o
   3  15   3     1984.32     1927.27     88.11 o
   4  15   3     5704.85     5728.90    154.02 o
   5  15   3      410.31      460.34     88.64 o
   6  15   3    14569.89    14491.21    279.67 o
  -6  16   3        9.24        7.17     93.64 o
  -5  16   3     1207.41     1166.32    105.16 o
  -4  16   3    11280.37    11545.58    324.34 o
  -3  16   3    17414.09    17328.50    272.43 o
  -2  16   3     5864.32     5792.76    140.68 o
  -1  16   3     4287.30     4019.18    142.86 o
   0  16   3     1282.04     1220.90     73.21 o
   1  16   3      537.56      500.08     53.61 o
   2  16   3     6264.88     6219.44    141.18 o
   3  16   3     3512.95     3443.61    110.84 o
   4  16   3     7026.42     7037.27    174.93 o
   5  16   3     1759.61     1717.10    110.45 o
   6  16   3      533.72      459.48    104.99 o
  -6  17   3     1786.94     1824.08    142.98 o
  -5  17   3     5935.35     5630.66    374.43 o
  -4  17   3      647.92      722.25     85.68 o
  -3  17   3       16.80      -52.48     53.30 o
  -2  17   3     1625.62     1837.85     90.73 o
  -1  17   3    11932.43    11726.26    250.41 o
   0  17   3     2503.80     2395.12     98.05 o
   1  17   3    28923.84    29550.37    378.94 o
   2  17   3     3128.42     3061.96    110.26 o
   3  17   3     5055.57     4986.18    134.28 o
   4  17   3       40.48       36.68     87.09 o
   5  17   3     3269.34     3396.46    141.74 o
  -5  18   3       79.06      -36.53    121.14 o
  -4  18   3     8271.72     8065.41    237.42 o
  -3  18   3      395.89      378.49     63.68 o
  -2  18   3    23349.71    23914.20    343.33 o
  -1  18   3       14.22       36.35     65.25 o
   0  18   3       39.20       99.76     63.86 o
   1  18   3     1211.74     1269.89     76.80 o
   2  18   3    19211.57    19869.76    292.63 o
   3  18   3      311.24      272.42     61.62 o
   4  18   3     8971.11     8819.52    209.80 o
   5  18   3      364.19      451.46     79.05 o
  -4  19   3      217.33      230.87    116.97 o
  -3  19   3      695.01      654.77     94.49 o
  -2  19   3      335.34      322.45     65.28 o
  -1  19   3    11218.29    11052.18    257.28 o
   0  19   3     2384.10     2467.61    108.81 o
   1  19   3    15110.47    15160.73    249.10 o
   2  19   3     3519.65     3445.74    127.48 o
   3  19   3       24.27      -11.15     69.55 o
   4  19   3      676.43      637.25     87.64 o
  -4  20   3     1494.94     1512.58    133.92 o
  -3  20   3    11397.19    11526.59    409.29 o
  -2  20   3     3091.22     3095.48    130.24 o
  -1  20   3     1009.14      702.76    146.14 o
   0  20   3      368.15      284.82     73.24 o
   1  20   3     1441.29     1353.43    149.91 o
   2  20   3     3586.60     3682.63    173.90 o
   3  20   3     5635.98     5463.62    188.92 o
  -3  21   3       35.10       39.09    125.72 o
  -2  21   3     2922.58     2747.91    282.04 o
  -1  21   3     1920.93     1997.68    171.32 o
   0  21   3     9011.08     9301.36    245.17 o
   1  21   3       70.75       18.37     81.85 o
   2  21   3     4766.60     4677.45    255.20 o
  -1  22   3     2986.42     2569.91    237.61 o
   0  22   3      221.31      216.05     96.03 o
   1  22   3     2057.93     2338.11    154.84 o
  -8   0   4    13885.01    13716.76    320.06 o
  -6   0   4    13991.64    13824.58    292.36 o
  -4   0   4    10764.42    10623.86    243.64 o
  -2   0   4    48439.95    50104.51    505.08 o
   0   0   4    11469.29    11354.93    191.81 o
   2   0   4     5311.78     4929.69    187.48 o
   4   0   4    34981.12    33688.91    415.21 o
   6   0   4     8526.03     8530.79    208.80 o
   8   0   4     1354.50     1371.95    169.91 o
  -9   1   4     3471.44     3716.83    252.75 o
  -8   1   4      512.41      494.59     62.47 o
  -7   1   4     5164.80     5074.21    121.25 o
  -6   1   4     1638.32     1665.49    104.99 o
  -5   1   4    22969.48    23359.45    285.93 o
  -4   1   4     5208.60     5242.53     97.38 o
  -3   1   4     6215.46     6236.97     63.50 o
  -2   1   4     2397.60     2442.74     33.96 o
  -1   1   4     2920.45     2883.67     45.37 o
   0   1   4     9468.79     9378.39    105.75 o
   1   1   4    57950.89    60360.50    484.81 o
   2   1   4     9327.12     8868.61    203.58 o
   3   1   4    27624.21    27906.41    265.29 o
   4   1   4        6.32       -1.95     22.16 o
   5   1   4     6045.15     5940.00     96.56 o
   6   1   4     1690.51     1618.71     74.96 o
   7   1   4    11704.98    11457.30    231.71 o
   8   1   4     1519.66     1384.50    119.50 o
  -9   2   4     1891.43     2101.71    182.01 o
  -8   2   4     4153.08     4230.82    125.58 o
  -7   2   4     6003.71     6102.63    112.14 o
  -6   2   4     2596.41     2495.67     83.07 o
  -5   2   4     2823.65     2874.18     79.28 o
  -4   2   4     2675.28     2687.94     68.99 o
  -3   2   4    33302.23    34247.50    267.61 o
  -2   2   4    30286.22    31071.73    241.37 o
  -1   2   4    55012.91    57591.97    505.35 o
   0   2   4    11250.80    11327.93    122.97 o
   1   2   4      462.56      387.57     21.53 o
   2   2   4     4475.04     4502.10     90.89 o
   3   2   4     3422.48     2974.72     78.70 o
   4   2   4    12534.50    12566.26    245.74 o
   5   2   4     4505.75     4201.93     76.80 o
   6   2   4     2990.23     2951.18     88.62 o
   7   2   4     2586.28     2562.33    150.36 o
   8   2   4      447.16      619.11     76.37 o
  -8   3   4       43.83       52.58     59.23 o
  -7   3   4      212.76      202.86     39.72 o
  -6   3   4    13856.62    13930.84    172.44 o
  -5   3   4     2443.88     2396.21     72.46 o
  -4   3   4    27127.00    27501.50    279.55 o
  -3   3   4     5616.75     5626.71     82.10 o
  -2   3   4     1375.17     1318.49     28.99 o
  -1   3   4    15962.31    16229.05    162.87 o
   0   3   4    47775.27    50225.07    449.06 o
   1   3   4    17618.08    19008.73    187.23 o
   2   3   4    54716.84    56849.21    796.97 o
   3   3   4      852.89      985.86     52.62 o
   4   3   4      443.42      471.40     70.93 o
   5   3   4     1363.65     1299.33     68.31 o
   6   3   4    12057.36    11913.18    279.12 o
   7   3   4      686.83      678.11     67.46 o
   8   3   4     7765.26     7933.39    226.76 o
  -8   4   4      430.17      509.76     66.08 o
  -7   4   4    14940.94    15153.46    231.04 o
  -6   4   4     1183.48     1178.83     57.08 o
  -5   4   4       11.10        5.74     30.04 o
  -4   4   4     3011.17     2946.90     62.93 o
  -3   4   4    26987.94    27035.25    313.01 o
  -2   4   4     4683.83     4803.36     88.94 o
  -1   4   4    47112.43    48689.53    491.20 o
   0   4   4       59.41       65.99     15.48 o
   1   4   4     6485.89     6733.13     84.58 o
   2   4   4       79.59      100.27     37.27 o
   3   4   4    25523.49    25200.21    334.95 o
   4   4   4     1420.47     1385.15     75.93 o
   5   4   4    25530.78    25821.51    362.35 o
   6   4   4      923.06      927.52     69.82 o
   7   4   4       44.89       23.25     55.82 o
   8   4   4        1.47      -80.49     68.06 o
  -8   5   4      922.26      921.53     74.31 o
  -7   5   4     2252.27     2236.02     94.15 o
  -6   5   4    13999.02    13768.82    204.07 o
  -5   5   4     7175.65     6939.42    121.96 o
  -4   5   4    22309.15    22209.93    236.80 o
  -3   5   4     5124.79     5052.73     99.87 o
  -2   5   4       19.24       18.45     23.22 o
  -1   5   4      316.46      454.07     27.13 o
   0   5   4    12649.96    12069.78    150.61 o
   1   5   4    10224.36     9584.36    111.60 o
   2   5   4    20977.11    21219.87    289.31 o
   3   5   4     6628.17     6630.89    143.63 o
   4   5   4      534.70      490.31     61.29 o
   5   5   4     1921.00     1981.30     84.11 o
   6   5   4    10434.09    10432.75    205.05 o
   7   5   4     4943.68     4765.08    147.74 o
   8   5   4     5996.62     5839.91    180.77 o
  -8   6   4     7669.06     7903.21    213.38 o
  -7   6   4     3979.54     3839.77    170.46 o
  -6   6   4     3513.02     3437.97     92.81 o
  -5   6   4      554.81      539.54     41.15 o
  -4   6   4     3954.07     3710.36    226.80 o
  -3   6   4     1566.53     1521.37     61.40 o
  -2   6   4    54015.54    55326.20    577.42 o
  -1   6   4      910.05      728.43     34.70 o
   0   6   4    22893.99    23842.42    265.94 o
   1   6   4       90.32      191.22     21.99 o
   2   6   4     5862.76     5690.78    149.13 o
   3   6   4    19364.74    19682.61    351.65 o
   4   6   4    19500.51    19767.07    360.85 o
   5   6   4     6782.72     6615.46    148.93 o
   6   6   4     7225.06     7185.26    234.73 o
   7   6   4     1806.02     1767.45    103.71 o
   8   6   4      285.96      257.97    111.16 o
  -8   7   4       50.37      -13.38    111.05 o
  -7   7   4      861.71      935.33     95.35 o
  -6   7   4       25.16      -24.13     40.57 o
  -5   7   4    28262.29    28315.82    364.63 o
  -4   7   4      700.92      686.91     47.09 o
  -3   7   4    22236.00    22091.99    278.48 o
  -2   7   4        7.82      -11.81     25.02 o
  -1   7   4    25814.58    25769.92    287.84 o
   0   7   4      182.19      128.03     20.82 o
   1   7   4    40007.83    40182.20    377.65 o
   2   7   4     1065.37     1150.25     77.92 o
   3   7   4      922.30      992.68     91.98 o
   4   7   4      315.55      318.21     53.00 o
   5   7   4     2557.05     2630.01    167.10 o
   6   7   4        7.14       48.57     48.52 o
   7   7   4    14227.77    14403.86    233.60 o
   8   7   4       69.13      149.14     77.83 o
  -8   8   4    10114.91    10131.72    252.36 o
  -7   8   4     3712.86     3442.36    147.49 o
  -6   8   4     2285.66     2127.77     82.85 o
  -5   8   4      268.81      300.13     52.22 o
  -4   8   4     3284.67     3047.66     87.95 o
  -3   8   4     2870.89     2601.95    163.97 o
  -2   8   4    28882.58    28697.92    338.54 o
  -1   8   4     3275.88     3407.93    115.48 o
   0   8   4    18713.68    18568.51    200.86 o
   1   8   4     2529.40     2498.31     64.54 o
   2   8   4     6054.52     5848.20    122.36 o
   3   8   4     5352.46     3815.33    160.08 o
   4   8   4    27763.82    27675.55    479.84 o
   5   8   4     6074.48     5920.43    146.98 o
   6   8   4     3990.66     3944.36    127.17 o
   7   8   4       54.13       27.53     91.45 o
   8   8   4     1512.52     1543.45     98.44 o
  -8   9   4        0.07      -30.00    104.17 o
  -7   9   4     1385.25     1233.69     97.09 o
  -6   9   4    11889.34    11891.04    245.22 o
  -5   9   4    16817.02    16659.84    290.91 o
  -4   9   4    13648.33    13394.89    205.71 o
  -3   9   4     5416.41     5390.96    113.67 o
  -2   9   4      268.30      267.14     28.16 o
  -1   9   4     4270.48     4039.67     74.07 o
   0   9   4     9333.50     8999.74    120.96 o
   1   9   4    21807.08    21982.59    261.30 o
   2   9   4    12621.24    12514.73    149.76 o
   3   9   4     8835.55     9007.45    170.50 o
   4   9   4      986.24     1012.78     69.91 o
   5   9   4      954.65      946.39     74.01 o
   6   9   4     5410.61     5308.45    152.62 o
   7   9   4     4549.41     4390.89    132.06 o
  -8  10   4      831.76      993.44    100.42 o
  -7  10   4     8204.86     8488.84    207.39 o
  -6  10   4     1046.24      980.72    106.94 o
  -5  10   4      412.82      332.06     58.35 o
  -4  10   4     3225.01     3016.12     94.81 o
  -3  10   4    18480.53    17920.42    284.04 o
  -2  10   4     4698.92     4652.94     78.54 o
  -1  10   4    35005.90    34962.77    487.13 o
   0  10   4     1714.20     1630.52     86.81 o
   1  10   4     4374.35     3874.18    141.11 o
   2  10   4      264.32      297.31     33.50 o
   3  10   4    15950.20    16164.99    256.12 o
   4  10   4     4737.06     4705.10    133.93 o
   5  10   4    11480.33    11654.04    222.18 o
   6  10   4      104.13       99.73     56.28 o
   7  10   4      329.00      306.61     95.11 o
  -7  11   4       77.85       49.77     77.20 o
  -6  11   4    10172.44    10185.78    212.89 o
  -5  11   4      292.64      230.03     56.38 o
  -4  11   4    27981.65    27559.25    325.11 o
  -3  11   4      550.01      543.21     43.17 o
  -2  11   4       84.73       57.24     27.40 o
  -1  11   4     2201.86     2180.80     61.86 o
   0  11   4    43202.41    43481.87    473.69 o
   1  11   4      782.77      889.82     87.02 o
   2  11   4    23533.27    23524.15    325.43 o
   3  11   4     7565.20     7589.46    133.77 o
   4  11   4      108.94      158.97     95.06 o
   5  11   4      134.64      149.34     50.75 o
   6  11   4     6576.43     6471.44    223.58 o
   7  11   4      136.93      179.99     70.49 o
  -7  12   4     3568.10     3564.86    164.58 o
  -6  12   4       48.27      -17.20     87.36 o
  -5  12   4     1523.78     1439.59     93.48 o
  -4  12   4     3335.13     3236.65    133.11 o
  -3  12   4    15155.72    14923.78    208.34 o
  -2  12   4     6470.64     6325.41    118.85 o
  -1  12   4    31569.49    31537.41    366.70 o
   0  12   4     5421.04     5312.31    108.95 o
   1  12   4      249.56      250.99     36.75 o
   2  12   4     1480.38     1466.62     66.51 o
   3  12   4     3659.79     3656.85     92.65 o
   4  12   4    12837.20    12807.41    232.02 o
   5  12   4     4695.88     4961.45    140.05 o
   6  12   4     1908.27     1788.20    104.67 o
   7  12   4      756.60      741.75     85.23 o
  -7  13   4     2512.21     2815.07    152.87 o
  -6  13   4     2552.89     2578.76    133.16 o
  -5  13   4    15075.96    15023.91    262.72 o
  -4  13   4     6804.91     6640.82    139.88 o
  -3  13   4     5819.08     5597.11    120.11 o
  -2  13   4     3241.54     3121.14    102.56 o
  -1  13   4      108.73       77.55     36.11 o
   0  13   4     3524.52     3266.18     90.01 o
   1  13   4     7969.42     7810.47    140.94 o
   2  13   4     7164.65     7245.04    169.85 o
   3  13   4     6475.90     6394.30    128.80 o
   4  13   4      333.20      391.88     69.20 o
   5  13   4     1928.57     2088.55    105.81 o
   6  13   4     4895.22     4846.36    157.46 o
  -6  14   4     5705.98     5555.20    175.19 o
  -5  14   4      548.75      481.10     73.40 o
  -4  14   4     8748.13     8689.71    164.08 o
  -3  14   4       53.23       69.25     42.46 o
  -2  14   4    33434.98    33953.73    422.12 o
  -1  14   4     1052.83     1158.42    106.21 o
   0  14   4    13500.70    13669.77    205.55 o
   1  14   4     3893.64     3882.20    103.95 o
   2  14   4     1784.94     1682.07    115.53 o
   3  14   4     1856.21     1808.59     79.96 o
   4  14   4    21757.95    22289.64    351.95 o
   5  14   4      144.87       96.50     80.52 o
   6  14   4     5697.98     5839.76    181.59 o
  -6  15   4      156.49       80.80     82.47 o
  -5  15   4    11788.29    11812.24    237.23 o
  -4  15   4     2160.72     2364.14    107.48 o
  -3  15   4     7044.70     7098.21    159.97 o
  -2  15   4       44.76       59.32     45.06 o
  -1  15   4      245.37      198.49     54.26 o
   0  15   4     9097.50     9135.18    164.33 o
   1  15   4    18174.99    18302.74    258.53 o
   2  15   4     2529.64     2446.06    157.49 o
   3  15   4     6839.73     6839.99    146.50 o
   4  15   4      515.93      578.61     63.74 o
   5  15   4     5860.64     5828.63    167.55 o
   6  15   4      131.37      248.22     75.89 o
  -6  16   4     3231.93     2909.85    190.05 o
  -5  16   4      846.88      918.11    106.80 o
  -4  16   4      851.57      755.17     70.57 o
  -3  16   4     7915.05     7957.53    186.27 o
  -2  16   4    19945.87    20307.41    300.55 o
  -1  16   4    13924.76    13925.47    271.63 o
   0  16   4     4272.97     4191.93    116.67 o
   1  16   4       77.67       78.42     45.42 o
   2  16   4     1846.93     1800.46     86.25 o
   3  16   4     2063.77     2134.28    106.16 o
   4  16   4     3589.84     3820.87    182.39 o
   5  16   4     4642.53     4855.56    229.96 o
  -5  17   4     2454.96     2244.89    307.04 o
  -4  17   4     6707.42     6533.99    239.29 o
  -3  17   4     3626.41     3598.26    191.16 o
  -2  17   4      825.37      788.06     69.71 o
  -1  17   4     1978.25     1992.05    181.57 o
   0  17   4     6987.07     6783.51    150.20 o
   1  17   4     5256.41     5097.50    132.12 o
   2  17   4    19376.39    19641.31    287.32 o
   3  17   4       23.11       53.53     60.20 o
   4  17   4      558.68      532.39    114.56 o
   5  17   4      333.46      278.39     76.59 o
  -5  18   4       14.41      124.58     99.06 o
  -4  18   4        5.64        6.71     85.97 o
  -3  18   4    14314.91    14630.65    259.47 o
  -2  18   4       24.58       39.66     69.38 o
  -1  18   4    11879.19    11715.88    261.60 o
   0  18   4        3.17      -14.13     53.34 o
   1  18   4       32.04       17.54     82.49 o
   2  18   4      475.61      412.67    133.92 o
   3  18   4    10079.41    10038.82    229.40 o
   4  18   4       27.57      103.81    100.26 o
  -4  19   4     5877.66     5685.50    363.82 o
  -3  19   4      342.63      440.77     73.78 o
  -2  19   4      107.39      187.57     80.01 o
  -1  19   4      221.14      110.58     74.01 o
   0  19   4     6696.54     6823.54    157.48 o
   1  19   4     3072.54     3010.54    118.97 o
   2  19   4    11726.99    12249.90    238.36 o
   3  19   4      648.19      722.64    128.62 o
   4  19   4       84.97       54.72     78.86 o
  -3  20   4     1981.26     1874.50    122.22 o
  -2  20   4    13156.27    13513.59    339.39 o
  -1  20   4     4800.56     4807.47    187.05 o
   0  20   4     1739.59     2100.84    238.33 o
   1  20   4      812.19      893.56     79.21 o
   2  20   4     2446.77     2297.92    130.09 o
   3  20   4     3371.20     3179.42    232.40 o
  -2  21   4       68.14      -81.38     90.93 o
  -1  21   4     2112.56     2025.44    144.43 o
   0  21   4     1640.11     1523.23    129.60 o
   1  21   4    11126.67    11104.38    221.71 o
   2  21   4       92.48      110.93     80.32 o
  -7   0   5    14377.07    14614.16    317.49 o
  -5   0   5    22908.76    22828.12    536.42 o
  -3   0   5    17001.35    17317.82    238.44 o
  -1   0   5    77806.52    81553.52   1130.40 o
   1   0   5     7849.36     7971.43    339.12 o
   3   0   5      607.22      645.91     77.63 o
   5   0   5    15976.94    16050.82    295.85 o
   7   0   5    11570.38    11888.32    390.38 o
  -8   1   5     2248.75     2342.58    108.25 o
  -7   1   5      425.79      451.26     54.14 o
  -6   1   5     1959.27     2017.85     79.99 o
  -5   1   5     1557.34     1506.18     77.43 o
  -4   1   5    26921.50    27569.79    281.91 o
  -3   1   5     1289.83     1264.31     42.23 o
  -2   1   5    18532.95    18299.00    238.07 o
  -1   1   5     5173.33     5143.79    109.45 o
   0   1   5     6152.34     6194.11     94.59 o
   1   1   5     8670.85     8960.58    108.11 o
   2   1   5    38514.30    38990.04    714.07 o
   3   1   5    16384.97    16122.49    278.10 o
   4   1   5    11068.15    11019.39    131.84 o
   5   1   5      436.55      463.64     41.41 o
   6   1   5     1826.71     1918.00    104.31 o
   7   1   5     1127.45     1056.92    129.19 o
   8   1   5     7019.89     7098.15    215.58 o
  -8   2   5     5400.73     5442.36    142.87 o
  -7   2   5     6814.96     6816.23    144.19 o
  -6   2   5    14445.63    14399.71    212.78 o
  -5   2   5     1785.63     1751.09     69.59 o
  -4   2   5      157.07      210.32     22.86 o
  -3   2   5     5720.36     5984.70     63.30 o
  -2   2   5    15668.37    15532.45    147.84 o
  -1   2   5    27554.41    28242.27    305.56 o
   0   2   5    25755.50    26618.65    288.51 o
   1   2   5     9677.95     8997.59    108.19 o
   2   2   5      774.46      752.19     32.41 o
   3   2   5     3877.51     3973.42     97.96 o
   4   2   5    11066.14    11149.65    187.00 o
   5   2   5    10738.10    10383.42    187.67 o
   6   2   5     8789.33     8592.06    177.38 o
   7   2   5     1692.82     1713.49    111.16 o
   8   2   5      657.71      588.04    114.45 o
  -8   3   5     1104.80     1146.41     82.22 o
  -7   3   5      104.08      187.41     52.96 o
  -6   3   5      251.88      303.28     52.89 o
  -5   3   5    13214.49    12982.84    157.62 o
  -4   3   5      410.55      488.22     41.66 o
  -3   3   5    16201.44    15930.35    165.36 o
  -2   3   5      402.92      455.24     24.12 o
  -1   3   5      182.38       94.17     21.01 o
   0   3   5     1706.65     1826.50     48.83 o
   1   3   5    39068.89    40101.10    369.60 o
   2   3   5     4057.42     4108.78    124.46 o
   3   3   5    39094.12    37994.55   1403.54 o
   4   3   5      403.88      387.11     40.99 o
   5   3   5       29.33       48.11     61.81 o
   6   3   5      212.69      232.27     48.27 o
   7   3   5     6510.67     6478.87    539.57 o
   8   3   5      239.61      175.53     80.43 o
  -8   4   5     6171.18     6409.52    263.26 o
  -7   4   5      253.55      316.37     60.60 o
  -6   4   5    17941.00    17974.93    248.56 o
  -5   4   5     3934.46     3850.84    111.68 o
  -4   4   5     1590.01     1600.94     51.08 o
  -3   4   5     1025.28      851.98     49.11 o
  -2   4   5    28116.75    27786.90    245.53 o
  -1   4   5       42.79       28.94     20.08 o
   0   4   5    35621.34    35714.34    376.42 o
   1   4   5     9212.25     9977.55    124.38 o
   2   4   5      455.51      464.80     49.98 o
   3   4   5       62.18       74.40     29.12 o
   4   4   5    14349.17    14251.31    229.82 o
   5   4   5       57.61       90.55     52.80 o
   6   4   5    15281.42    15003.05    421.97 o
   7   4   5     2768.82     2738.40    245.29 o
   8   4   5      208.45      211.07     79.89 o
  -8   5   5      626.08      712.25    104.00 o
  -7   5   5     1810.88     1763.69     96.89 o
  -6   5   5     1667.42     1565.17    133.77 o
  -5   5   5    15649.09    15542.55    211.55 o
  -4   5   5     9099.34     9092.18    153.75 o
  -3   5   5    47024.76    47981.65    519.45 o
  -2   5   5     9295.30     9411.74    118.47 o
  -1   5   5       48.99       42.09     20.32 o
   0   5   5      437.73      416.18     31.02 o
   1   5   5    11712.52    10844.39    127.79 o
   2   5   5    17434.75    17606.76    257.34 o
   3   5   5     8254.80     8404.19    157.62 o
   4   5   5     5017.56     4954.91    121.54 o
   5   5   5     3340.16     3288.56    191.60 o
   6   5   5      743.60      889.24     70.52 o
   7   5   5     4987.20     5120.79    157.00 o
   8   5   5     2191.07     2107.77    147.79 o
  -8   6   5     1945.88     1565.69    115.92 o
  -7   6   5    13493.41    13999.38    278.01 o
  -6   6   5     3244.01     3139.77    187.69 o
  -5   6   5     4276.98     4380.47    140.85 o
  -4   6   5      293.86      257.94     42.03 o
  -3   6   5      887.79      846.33     79.25 o
  -2   6   5     8133.35     8077.20    107.60 o
  -1   6   5    21873.51    21404.44    248.64 o
   0   6   5    15531.33    15548.57    192.69 o
   1   6   5    16689.79    16082.68    175.01 o
   2   6   5      476.96      478.30     45.69 o
   3   6   5     7057.78     7146.07    151.62 o
   4   6   5     4659.69     4537.64    120.49 o
   5   6   5    18092.08    17959.91    287.95 o
   6   6   5     3222.47     3335.06    156.22 o
   7   6   5     2117.73     2064.19    121.48 o
  -8   7   5     4490.29     4640.32    182.22 o
  -7   7   5      685.94      512.27     78.00 o
  -6   7   5     7490.60     7554.48    188.86 o
  -5   7   5       87.98       53.86     49.06 o
  -4   7   5    37416.86    37584.41    437.78 o
  -3   7   5     1689.31     1882.77     69.24 o
  -2   7   5    13271.87    12833.95    152.48 o
  -1   7   5     1495.47     1737.57     53.24 o
   0   7   5     6573.31     6708.32    109.23 o
   1   7   5      276.40      365.25     26.53 o
   2   7   5    41220.57    40352.32   1192.86 o
   3   7   5        7.97       29.98     32.67 o
   4   7   5    11728.01    11756.27    212.65 o
   5   7   5       25.56      -30.07     62.09 o
   6   7   5     1005.91     1076.82     79.24 o
   7   7   5       14.86      252.00     93.38 o
  -8   8   5      625.29      613.45     99.42 o
  -7   8   5    13399.83    13843.26    305.77 o
  -6   8   5     1540.13     1513.75    163.51 o
  -5   8   5     5469.97     5382.88    159.10 o
  -4   8   5        8.13       13.10     43.37 o
  -3   8   5      899.76      840.79     77.02 o
  -2   8   5     7833.79     7479.42    195.87 o
  -1   8   5    39042.97    39880.75    429.78 o
   0   8   5     3715.55     3615.36     66.89 o
   1   8   5    34115.24    34238.91    376.32 o
   2   8   5       68.22      162.63     49.15 o
   3   8   5     6506.71     6097.59    176.44 o
   4   8   5      277.31      238.56     45.06 o
   5   8   5    24781.85    24765.76    374.37 o
   6   8   5     2280.42     2519.36    182.74 o
   7   8   5     1706.56     1656.51     97.29 o
  -8   9   5     2646.07     2606.24    180.05 o
  -7   9   5     1134.91     1050.09     93.12 o
  -6   9   5      179.84      168.85     64.49 o
  -5   9   5    11023.59    11222.26    231.61 o
  -4   9   5    17361.60    16976.41    246.26 o
  -3   9   5    29785.99    30086.66    367.16 o
  -2   9   5     6439.21     6217.82     81.20 o
  -1   9   5      404.52      376.74     33.53 o
   0   9   5     5725.35     5758.76     93.00 o
   1   9   5    13059.09    12972.01    178.24 o
   2   9   5    11740.31    11607.61    142.37 o
   3   9   5    10365.17    10322.42    246.58 o
   4   9   5     4626.81     4632.12    164.14 o
   5   9   5     3771.04     3685.97    105.27 o
   6   9   5      453.80      497.42     55.45 o
   7   9   5     4370.49     3990.67    198.83 o
  -7  10   5      467.54      485.88     84.33 o
  -6  10   5    13096.67    13552.15    277.40 o
  -5  10   5     1005.95     1080.39     85.52 o
  -4  10   5     1146.45     1156.03     76.71 o
  -3  10   5     6393.76     6322.03    130.67 o
  -2  10   5    12945.94    12904.87    139.83 o
  -1  10   5     6700.73     6552.06     90.07 o
   0  10   5    35369.42    35785.87    357.59 o
   1  10   5     1227.08     1151.95     55.16 o
   2  10   5     1482.01     1386.85     70.02 o
   3  10   5      960.85      989.74    149.21 o
   4  10   5    16298.22    16302.31    272.55 o
   5  10   5     2267.18     2168.77    103.10 o
   6  10   5    12261.76    12085.77    212.10 o
   7  10   5     2135.75     2116.75    108.52 o
  -7  11   5      225.44      120.74     84.19 o
  -6  11   5     1722.59     1848.53    184.66 o
  -5  11   5     9080.75     9180.73    217.49 o
  -4  11   5     4350.41     4284.25    117.02 o
  -3  11   5    10383.62     9882.19    198.46 o
  -2  11   5     1271.93     1230.06     43.05 o
  -1  11   5      159.77      156.98     30.57 o
   0  11   5      191.61      208.61     30.65 o
   1  11   5    27835.79    27705.03    328.25 o
   2  11   5       45.61       16.92     34.56 o
   3  11   5    25096.52    25237.53    369.96 o
   4  11   5      569.04      555.47     66.38 o
   5  11   5       77.35      -13.69     53.88 o
   6  11   5      301.33      256.40     60.77 o
   7  11   5     5121.43     5158.75    150.91 o
  -7  12   5     2655.16     2581.43    248.37 o
  -6  12   5    12212.75    12464.05    249.11 o
  -5  12   5     1874.25     1805.03    104.67 o
  -4  12   5     1187.69     1169.86     68.55 o
  -3  12   5      350.89      320.12     43.27 o
  -2  12   5     5114.03     5065.38     88.55 o
  -1  12   5     2246.54     2069.17    104.12 o
   0  12   5    17640.92    17411.87    232.94 o
   1  12   5     2098.45     2017.74     74.79 o
   2  12   5      369.72      345.92     40.11 o
   3  12   5     2417.24     2390.05    101.29 o
   4  12   5    13805.66    13841.74    250.89 o
   5  12   5     6654.10     6578.86    184.68 o
   6  12   5     7882.30     7593.83    270.82 o
  -7  13   5      178.33      198.51     93.34 o
  -6  13   5      827.37      802.99     88.78 o
  -5  13   5     1925.47     1846.84    108.75 o
  -4  13   5    24921.56    25545.18    321.85 o
  -3  13   5     3341.03     3349.73     99.46 o
  -2  13   5    12929.53    12681.38    188.72 o
  -1  13   5     3447.16     3468.51     92.14 o
   0  13   5     2511.01     2410.55     81.66 o
   1  13   5     2266.72     2317.38     89.99 o
   2  13   5    10752.21    11049.30    178.14 o
   3  13   5     4279.68     4466.22    130.91 o
   4  13   5     7338.16     7410.95    175.77 o
   5  13   5     1033.51     1029.75     82.85 o
   6  13   5       84.19       95.21     83.34 o
  -6  14   5     1483.09     1478.45    108.39 o
  -5  14   5     8674.45     8749.28    201.62 o
  -4  14   5       90.57       52.63     50.42 o
  -3  14   5     4857.64     4758.24    119.13 o
  -2  14   5     2446.32     2471.14    101.41 o
  -1  14   5    16431.02    16214.54    229.70 o
   0  14   5       22.15        2.77     40.85 o
   1  14   5      402.52      505.40     50.64 o
   2  14   5      396.94      390.95     72.16 o
   3  14   5     2721.93     2654.02    108.99 o
   4  14   5       34.72      156.34     56.61 o
   5  14   5    10024.86     9909.79    220.62 o
   6  14   5      397.56      491.68    158.59 o
  -6  15   5     2984.42     2943.87    157.03 o
  -5  15   5      987.64      877.80     87.15 o
  -4  15   5    12902.95    13013.78    213.44 o
  -3  15   5      386.93      405.93     50.83 o
  -2  15   5     7839.01     7794.90    197.18 o
  -1  15   5     1018.06     1058.48     69.36 o
   0  15   5     3012.10     3001.59    130.93 o
   1  15   5     4793.04     4829.16    123.44 o
   2  15   5    25200.70    25744.61    335.77 o
   3  15   5     3847.71     3840.02    172.25 o
   4  15   5     5516.15     5837.31    164.41 o
   5  15   5       20.16      -26.63     67.30 o
  -5  16   5     4143.65     3904.98    156.72 o
  -4  16   5      175.02      155.40     57.43 o
  -3  16   5     1076.38     1038.87     92.83 o
  -2  16   5     5434.33     5477.83    171.56 o
  -1  16   5    11329.38    11550.96    245.92 o
   0  16   5     8332.70     8336.01    163.96 o
   1  16   5     4374.38     4457.53    145.26 o
   2  16   5      776.74      800.92     80.67 o
   3  16   5     2323.73     2377.91    259.62 o
   4  16   5     2547.52     2521.81    124.48 o
   5  16   5     7361.60     7594.59    201.51 o
  -5  17   5     5908.74     5912.80    225.62 o
  -4  17   5     1069.86     1183.72     93.53 o
  -3  17   5    11501.76    11568.69    225.02 o
  -2  17   5      704.54      715.62     84.00 o
  -1  17   5     1878.40     1919.36    121.07 o
   0  17   5      216.60      232.88     55.88 o
   1  17   5     9858.78    10020.51    185.95 o
   2  17   5     5700.04     5742.48    146.84 o
   3  17   5    15614.38    15846.63    291.78 o
   4  17   5      348.84      509.15    165.68 o
  -4  18   5      467.34      512.41     76.37 o
  -3  18   5       92.03      209.28     64.61 o
  -2  18   5    17907.37    18182.33    348.43 o
  -1  18   5        8.05       77.93     71.39 o
   0  18   5    10757.62    10727.81    202.80 o
   1  18   5       46.18       90.60     61.82 o
   2  18   5       95.39      108.76     65.37 o
   3  18   5     1978.40     2016.28    147.34 o
   4  18   5     2768.18     2789.05    142.12 o
  -4  19   5     1371.41     1625.89    116.74 o
  -3  19   5    11035.71    10903.98    229.35 o
  -2  19   5     1677.44     1738.67    125.59 o
  -1  19   5       55.33       78.84     78.36 o
   0  19   5       14.29       44.66     73.94 o
   1  19   5     8987.19     8979.78    189.94 o
   2  19   5     4829.83     4833.55    212.79 o
   3  19   5     7706.10     7685.81    204.43 o
  -3  20   5      649.12      664.88    105.50 o
  -2  20   5     1560.39     1544.31    125.07 o
  -1  20   5     6836.79     7052.61    222.76 o
   0  20   5     5576.51     5515.61    198.38 o
   1  20   5     4625.51     4478.16    185.79 o
   2  20   5       50.12       75.90    100.27 o
  -1  21   5       24.51      148.46     93.13 o
   0  21   5      373.82      515.32    135.36 o
  -8   0   6      746.30      787.73    105.94 o
  -6   0   6    11646.71    11607.01    270.23 o
  -4   0   6     5036.26     5108.36    109.86 o
  -2   0   6    11016.97    11105.14    216.55 o
   0   0   6    54564.94    58412.74    837.60 o
   2   0   6    13381.57    13596.71    247.15 o
   4   0   6     2194.91     2190.69     92.80 o
   6   0   6    10168.22    10052.97    346.85 o
  -8   1   6     1330.36     1317.53     85.94 o
  -7   1   6      806.85      933.04     67.23 o
  -6   1   6      230.01      185.02     46.37 o
  -5   1   6     5682.74     5667.28    117.04 o
  -4   1   6     2746.51     2575.61     55.51 o
  -3   1   6    35742.50    37226.41    617.93 o
  -2   1   6     5099.01     5089.23     93.23 o
  -1   1   6    34244.91    35205.39    378.57 o
   0   1   6      487.28      411.70     31.70 o
   1   1   6     6525.37     6476.70    103.09 o
   2   1   6     3130.77     3074.51     69.63 o
   3   1   6    36737.75    36520.77    530.04 o
   4   1   6     5970.86     5735.04     88.28 o
   5   1   6     3595.52     3571.22    108.11 o
   6   1   6        6.45      106.72    110.94 o
   7   1   6      705.81      711.41     81.81 o
  -8   2   6      246.01      271.13     86.36 o
  -7   2   6     6755.97     6537.84    147.63 o
  -6   2   6     6863.90     6841.17    150.59 o
  -5   2   6    25505.46    25885.74    318.42 o
  -4   2   6     3691.94     3662.64     64.06 o
  -3   2   6     1847.54     1913.54     54.60 o
  -2   2   6     3403.76     3362.62     73.36 o
  -1   2   6    24779.71    25788.86    291.15 o
   0   2   6    15729.56    16220.33    199.60 o
   1   2   6     8682.16     8981.12    128.50 o
   2   2   6     6475.43     6391.36     92.43 o
   3   2   6     4348.03     4251.57    101.99 o
   4   2   6      854.68      808.87     56.73 o
   5   2   6     4373.43     4266.24    119.32 o
   6   2   6     6170.18     6363.53    159.28 o
   7   2   6    11214.88    11617.80    283.38 o
  -8   3   6     8557.49     8914.54    242.84 o
  -7   3   6     3887.69     3866.89    120.41 o
  -6   3   6      269.77      300.80     46.85 o
  -5   3   6      323.42      320.26     36.60 o
  -4   3   6    16917.81    16631.48    190.29 o
  -3   3   6     6447.23     6219.99     82.79 o
  -2   3   6    37510.71    37347.09    548.82 o
  -1   3   6      141.87      143.48     24.72 o
   0   3   6     3369.27     3362.24     72.52 o
   1   3   6      146.05      144.16     26.27 o
   2   3   6    19922.38    19022.64    370.36 o
   3   3   6       58.18       83.72     30.50 o
   4   3   6    23764.25    23969.49    340.94 o
   5   3   6     2361.15     2390.75    127.93 o
   6   3   6      322.05      333.50     54.99 o
   7   3   6      879.46      949.45     91.52 o
  -8   4   6      426.73      539.05     89.49 o
  -7   4   6     8122.92     8328.37    209.95 o
  -6   4   6     1111.12     1165.27     71.79 o
  -5   4   6    19101.39    18910.96    238.86 o
  -4   4   6      179.09       97.50     38.21 o
  -3   4   6     4795.83     4603.80     70.02 o
  -2   4   6      958.82      935.55     34.70 o
  -1   4   6    23389.22    24099.69    277.35 o
   0   4   6     2736.41     2824.33     66.87 o
   1   4   6    49477.52    50752.29    524.40 o
   2   4   6      255.07      300.59     26.15 o
   3   4   6      421.85      371.59     41.63 o
   4   4   6        0.55      -53.36     35.57 o
   5   4   6    11207.62    11146.02    210.80 o
   6   4   6      257.52      351.39     68.44 o
   7   4   6     7823.01     7895.73    225.53 o
  -8   5   6     7671.64     7501.90    286.73 o
  -7   5   6     1344.65     1325.17    113.96 o
  -6   5   6      251.70      235.40     66.74 o
  -5   5   6     1067.90     1098.61     65.94 o
  -4   5   6    12621.21    12658.83    194.45 o
  -3   5   6    14854.95    15018.59    212.24 o
  -2   5   6    29439.80    29549.79    374.75 o
  -1   5   6    15483.77    15758.98    199.70 o
   0   5   6      681.75      760.94     42.92 o
   1   5   6     1374.28     1345.85     53.76 o
   2   5   6    17490.56    17635.31    262.73 o
   3   5   6    14804.39    14823.78    238.08 o
   4   5   6    11345.12    11340.24    321.62 o
   5   5   6     1923.28     1904.93     92.20 o
   6   5   6      804.62      786.35     72.48 o
   7   5   6      724.63      578.57    104.62 o
  -8   6   6      827.70      788.04     98.14 o
  -7   6   6     1560.43     1436.42    103.29 o
  -6   6   6    17264.09    17681.22    318.69 o
  -5   6   6      698.75      716.49     65.67 o
  -4   6   6    10186.49    10112.50    169.28 o
  -3   6   6     2534.43     2402.68    148.37 o
  -2   6   6     5357.40     5180.98     96.14 o
  -1   6   6     2932.63     2845.30     85.01 o
   0   6   6    25721.89    25989.39    329.77 o
   1   6   6    18848.95    18907.40    231.65 o
   2   6   6    12214.37    12759.99    210.91 o
   3   6   6        2.06       45.38     37.19 o
   4   6   6     1030.27      902.33     70.04 o
   5   6   6     3314.31     3100.41    116.53 o
   6   6   6    12355.51    12095.66    237.53 o
   7   6   6      911.91     1020.37     86.42 o
  -8   7   6       21.91     -118.67     88.85 o
  -7   7   6     8472.19     8458.17    221.72 o
  -6   7   6       26.60       41.83     61.52 o
  -5   7   6     5385.25     5506.67    127.80 o
  -4   7   6     1840.29     1717.39     75.37 o
  -3   7   6    35810.57    35564.05    415.53 o
  -2   7   6      315.21      379.95     31.85 o
  -1   7   6     2080.35     1981.04     60.11 o
   0   7   6      334.07      393.13     34.83 o
   1   7   6     3971.49     4013.52     85.23 o
   2   7   6        4.65       58.50     35.63 o
   3   7   6    21916.05    22027.97    327.12 o
   4   7   6        6.14      -53.18     49.36 o
   5   7   6    20822.83    20911.17    334.95 o
   6   7   6      188.73      121.16     60.35 o
   7   7   6      761.07      636.27     84.42 o
  -7   8   6      114.45      -10.55     95.82 o
  -6   8   6     7909.80     8008.58    204.32 o
  -5   8   6      793.24      837.00     62.81 o
  -4   8   6     6374.83     6154.20    133.43 o
  -3   8   6       53.00       89.72     34.99 o
  -2   8   6     2689.67     2426.97    101.42 o
  -1   8   6     4856.10     4892.45     75.92 o
   0   8   6    34290.78    34892.01    388.42 o
   1   8   6    10301.73    10058.57    133.72 o
   2   8   6    14144.48    14081.25    233.51 o
   3   8   6      141.44       88.36     40.62 o
   4   8   6     2750.39     2670.07    103.20 o
   5   8   6     1518.95     1657.41    229.80 o
   6   8   6     8051.78     8366.24    204.11 o
   7   8   6      650.23      573.31     82.54 o
  -7   9   6     1593.96     1448.71    113.46 o
  -6   9   6     2075.79     2105.67    199.42 o
  -5   9   6     1742.38     1868.35    125.46 o
  -4   9   6     3250.39     3222.89     99.68 o
  -3   9   6    13926.34    13623.31    210.14 o
  -2   9   6    11167.78    11014.92    134.33 o
  -1   9   6     6552.20     6293.43    113.58 o
   0   9   6      100.06      178.55     27.45 o
   1   9   6     3001.74     2865.38     70.67 o
   2   9   6     9226.31     9142.34    124.58 o
   3   9   6    10112.41    10025.61    197.03 o
   4   9   6     8283.86     8284.72    184.04 o
   5   9   6     1986.84     1871.95    103.87 o
   6   9   6     2458.09     2500.65    104.97 o
   7   9   6      253.90      206.97     67.61 o
  -7  10   6     5199.68     5394.20    191.48 o
  -6  10   6      170.45      183.42     72.18 o
  -5  10   6     5572.26     5540.31    139.23 o
  -4  10   6      151.20      194.79     58.26 o
  -3  10   6      316.41      361.26     44.34 o
  -2  10   6       94.64       68.24     26.57 o
  -1  10   6    16672.64    16644.29    222.25 o
   0  10   6     4844.46     4797.42     79.16 o
   1  10   6    33317.46    33721.32    341.18 o
   2  10   6     1006.67     1025.55     51.44 o
   3  10   6      462.48      455.20     44.15 o
   4  10   6      318.02      317.50     58.17 o
   5  10   6     8615.12     8538.91    179.78 o
   6  10   6      165.76      184.35     61.17 o
  -7  11   6      238.32      201.21     92.04 o
  -6  11   6     1127.99     1081.41     95.89 o
  -5  11   6      837.41      929.69     70.42 o
  -4  11   6    16435.15    16737.59    257.66 o
  -3  11   6     1074.36     1053.50     65.05 o
  -2  11   6    19876.05    19933.99    255.06 o
  -1  11   6     1021.92     1015.68     53.46 o
   0  11   6      312.24      344.50     40.51 o
   1  11   6      471.04      439.59     39.18 o
   2  11   6     7800.62     7661.43    136.88 o
   3  11   6      274.58      310.37     41.03 o
   4  11   6    17819.40    18313.62    264.49 o
   5  11   6     3712.65     3533.87    113.82 o
   6  11   6     1341.74     1333.67     85.05 o
  -7  12   6     6270.70     6220.28    198.52 o
  -6  12   6     2154.91     2521.40    173.50 o
  -5  12   6    24770.47    24788.45    401.58 o
  -4  12   6     1171.81     1167.78     88.65 o
  -3  12   6       21.14       53.91     42.25 o
  -2  12   6      111.29      115.33     35.41 o
  -1  12   6    17011.96    16839.42    211.02 o
   0  12   6    10328.03    10442.42    145.47 o
   1  12   6    12796.21    12580.77    190.29 o
   2  12   6     4758.06     4741.95    108.83 o
   3  12   6     1828.86     1617.59     98.32 o
   4  12   6      879.16      928.53    114.60 o
   5  12   6     6677.84     6724.31    154.26 o
   6  12   6     1833.68     1835.35    112.08 o
  -6  13   6       38.93       -4.48    106.21 o
  -5  13   6     2069.44     1921.08     97.38 o
  -4  13   6     3566.91     3661.41    112.70 o
  -3  13   6    20243.21    20387.79    270.87 o
  -2  13   6     8224.62     8169.42    134.30 o
  -1  13   6    16394.00    16216.23    181.19 o
   0  13   6      409.39      461.74     84.93 o
   1  13   6     1904.16     1785.22     78.02 o
   2  13   6     8279.30     8610.85    187.08 o
   3  13   6    13260.10    13492.99    311.55 o
   4  13   6     7436.99     7498.91    181.31 o
   5  13   6     2501.04     2518.35    114.77 o
   6  13   6       26.99      193.94     63.92 o
  -6  14   6    11815.69    12551.84    274.85 o
  -5  14   6      302.51      187.42     66.77 o
  -4  14   6     6452.24     6451.57    147.63 o
  -3  14   6       57.48       64.22     52.28 o
  -2  14   6     1909.19     1922.54     77.58 o
  -1  14   6      996.40     1011.86     72.61 o
   0  14   6    24975.54    25689.60    326.65 o
   1  14   6      205.81      195.81     45.26 o
   2  14   6     9070.32     9168.57    169.15 o
   3  14   6       19.39       -2.18     71.04 o
   4  14   6     1297.53     1328.27     99.97 o
   5  14   6      141.15      205.90     66.30 o
  -5  15   6      750.95      766.74     75.09 o
  -4  15   6     1438.10     1487.56     87.14 o
  -3  15   6     9810.32     9946.73    197.81 o
  -2  15   6      354.84      437.74    109.25 o
  -1  15   6     7210.59     6945.10    188.35 o
   0  15   6       24.52       28.77     48.58 o
   1  15   6     6803.53     6630.08    144.85 o
   2  15   6      269.49      256.87     57.05 o
   3  15   6    25269.52    25752.97    400.77 o
   4  15   6     1560.11     1481.20    104.10 o
   5  15   6     3097.49     3119.47    140.91 o
  -5  16   6     4696.47     4700.43    148.23 o
  -4  16   6     5491.54     5582.49    147.72 o
  -3  16   6     2081.40     2242.97    143.10 o
  -2  16   6     3290.28     3229.84    185.37 o
  -1  16   6    12501.09    12682.18    319.29 o
   0  16   6     6965.87     7118.37    152.59 o
   1  16   6     6361.16     6107.02    145.33 o
   2  16   6     2745.05     2584.54    117.95 o
   3  16   6     1412.66     1454.15    103.97 o
   4  16   6      129.38      136.73     74.35 o
  -4  17   6     3052.03     3112.11    207.75 o
  -3  17   6      491.37      748.36     92.89 o
  -2  17   6    12742.93    13100.07    283.87 o
  -1  17   6      429.86      380.32     95.38 o
   0  17   6     1205.75     1262.02    105.76 o
   1  17   6      412.50      328.35     60.87 o
   2  17   6    11804.20    12420.86    249.93 o
   3  17   6     1319.30     1496.54    103.58 o
   4  17   6    10131.81    10023.96    302.74 o
  -4  18   6       35.54      -42.88     79.26 o
  -3  18   6       41.18      103.04    100.49 o
  -2  18   6       12.31      -99.09     78.82 o
  -1  18   6    12903.72    12878.59    281.43 o
   0  18   6       32.23        0.12     75.40 o
   1  18   6    14545.51    14763.86    243.02 o
   2  18   6        6.91      116.17    104.35 o
   3  18   6      215.12      249.28     94.17 o
  -3  19   6     2440.74     2657.90    160.95 o
  -2  19   6     9847.75     9837.18    298.66 o
  -1  19   6     2490.04     2359.48    208.27 o
   0  19   6      458.50      375.84    124.33 o
   1  19   6        5.96       85.30    139.02 o
   2  19   6     8739.08     8921.63    222.03 o
  -2  20   6     3400.14     3787.09    325.65 o
  -1  20   6     2799.66     2856.59    157.30 o
   0  20   6     4754.63     5211.86    542.32 o
   1  20   6     7525.86     7377.37    270.10 o
  -7   0   7     1156.68     1201.56    107.52 o
  -5   0   7    40910.60    40191.31    648.68 o
  -3   0   7    10045.09     9818.48    342.64 o
  -1   0   7     2565.72     2557.87    132.70 o
   1   0   7    17091.24    17332.03    418.46 o
   3   0   7    17256.23    17105.72    303.25 o
   5   0   7     2705.30     2509.38    158.68 o
   7   0   7    16057.29    17398.57    529.40 o
  -8   1   7     6779.85     6555.04    205.82 o
  -7   1   7     1306.61     1409.99     79.23 o
  -6   1   7     4605.66     4747.44    118.80 o
  -5   1   7     3061.71     3050.75     90.79 o
  -4   1   7     1871.98     1832.60     69.72 o
  -3   1   7      972.32      892.83     54.37 o
  -2   1   7    22316.25    22388.63    304.52 o
  -1   1   7    17061.70    17080.91    216.34 o
   0   1   7    18118.87    18495.95    229.43 o
   1   1   7       34.67       14.51     28.78 o
   2   1   7     1865.43     1945.88     61.13 o
   3   1   7     6193.54     5966.22    105.43 o
   4   1   7    20629.33    20617.59    291.26 o
   5   1   7      805.92      857.35     65.09 o
   6   1   7     3190.57     3015.00    190.27 o
   7   1   7      127.25      268.01    134.81 o
  -8   2   7        5.71     -132.43     89.57 o
  -7   2   7     1219.14     1088.65     91.91 o
  -6   2   7     9117.60     9296.49    166.57 o
  -5   2   7     8178.56     8346.69    128.92 o
  -4   2   7    22095.08    22608.32    290.40 o
  -3   2   7     6984.78     6635.48    119.53 o
  -2   2   7      348.85      379.29     36.21 o
  -1   2   7     1541.13     1554.80     59.03 o
   0   2   7    17913.02    17649.49    221.35 o
   1   2   7    16412.75    16690.03    210.42 o
   2   2   7    12491.23    12209.12    166.40 o
   3   2   7     5576.81     5468.99     99.25 o
   4   2   7     1798.00     1743.62     80.59 o
   5   2   7       87.75      152.79     45.11 o
   6   2   7     3045.81     2865.42    148.85 o
   7   2   7     2343.75     2267.59    142.42 o
  -8   3   7       94.37      150.36     89.12 o
  -7   3   7     8668.39     8751.99    219.86 o
  -6   3   7      389.46      525.34     71.35 o
  -5   3   7     1825.35     1907.91     82.16 o
  -4   3   7      240.41      279.50     33.20 o
  -3   3   7    13442.07    13209.24    186.71 o
  -2   3   7     5373.15     5463.80    104.33 o
  -1   3   7    48568.13    49571.23    523.09 o
   0   3   7      425.18      432.19     36.87 o
   1   3   7     2419.34     2452.31     68.95 o
   2   3   7      349.88      348.76     31.47 o
   3   3   7    17533.65    17351.54    263.74 o
   4   3   7       68.44       57.45     38.99 o
   5   3   7    14238.14    14510.01    251.76 o
   6   3   7      451.26      550.16     77.37 o
   7   3   7     1427.45     1279.77    150.96 o
  -8   4   7       17.59       -9.47     94.70 o
  -7   4   7       12.81       54.17     75.00 o
  -6   4   7    15008.29    14714.91    279.98 o
  -5   4   7     3233.65     3269.70     98.66 o
  -4   4   7    23699.77    23442.27    498.00 o
  -3   4   7      523.39      582.31     45.21 o
  -2   4   7      552.86      557.55     38.12 o
  -1   4   7      534.69      590.62     46.37 o
   0   4   7    17925.89    17351.65    607.41 o
   1   4   7       88.53       68.35     28.12 o
   2   4   7    26526.81    26241.23    268.00 o
   3   4   7     4580.20     4707.32    134.64 o
   4   4   7       77.72       93.44     42.12 o
   5   4   7        2.50       41.70     45.74 o
   6   4   7    13744.32    13016.18    439.49 o
   7   4   7     2173.81     2124.55    139.02 o
  -7   5   7    15976.67    16357.40    315.40 o
  -6   5   7      754.98      857.43     81.60 o
  -5   5   7       25.09       52.73     44.21 o
  -4   5   7      847.93      888.10     60.03 o
  -3   5   7    17493.90    17105.22    231.87 o
  -2   5   7    11101.99    10035.78    495.97 o
  -1   5   7     9534.28     9699.66    146.86 o
   0   5   7     7470.59     7495.20    124.05 o
   1   5   7     3544.98     3492.50     81.99 o
   2   5   7      689.00      664.11     39.89 o
   3   5   7     3989.24     3851.63    111.11 o
   4   5   7     3863.25     3668.02    117.89 o
   5   5   7    15268.41    15440.68    269.87 o
   6   5   7      290.80      353.01     71.36 o
   7   5   7      210.79      303.87     79.71 o
  -7   6   7     2984.64     2842.13    149.56 o
  -6   6   7     3621.28     3866.41    186.88 o
  -5   6   7    13188.30    13345.53    216.84 o
  -4   6   7     4638.10     4437.39    130.93 o
  -3   6   7    14392.93    14439.43    447.06 o
  -2   6   7     1241.55     1196.48     55.86 o
  -1   6   7     3597.67     3613.47     83.49 o
   0   6   7     3384.28     3216.34     78.55 o
   1   6   7    32226.80    32370.20    506.63 o
   2   6   7     6913.53     6861.33    170.24 o
   3   6   7     7801.32     7786.39    164.98 o
   4   6   7     1421.46     1266.90     78.22 o
   5   6   7       36.83      -32.86     50.74 o
   6   6   7     7773.54     7807.84    194.71 o
   7   6   7     3327.71     3715.26    170.48 o
  -7   7   7      648.28      743.27     93.32 o
  -6   7   7     4700.34     4700.31    162.19 o
  -5   7   7      257.75      351.61     51.15 o
  -4   7   7     3040.05     2950.07     94.79 o
  -3   7   7      307.32      325.22     47.69 o
  -2   7   7    37032.26    37985.40    424.01 o
  -1   7   7       36.30        8.48     30.19 o
   0   7   7    11769.94    11960.59    173.16 o
   1   7   7      294.66      298.82     34.49 o
   2   7   7     2099.11     2018.61     82.39 o
   3   7   7       40.97       52.69     58.41 o
   4   7   7     9118.04     9047.33    191.44 o
   5   7   7        3.31       52.15     80.48 o
   6   7   7     4341.28     4380.01    153.33 o
  -7   8   7     1668.52     1617.92    122.95 o
  -6   8   7     1418.22     1708.64    126.84 o
  -5   8   7    13517.05    13700.75    227.54 o
  -4   8   7     1739.22     1713.51     84.21 o
  -3   8   7    17175.43    17018.78    289.76 o
  -2   8   7      141.67      151.46     32.36 o
  -1   8   7     2330.83     2338.27     56.81 o
   0   8   7      649.01      635.44     47.64 o
   1   8   7    33679.61    33351.64    379.87 o
   2   8   7     6612.66     6383.34    146.62 o
   3   8   7     3813.68     3722.17    118.32 o
   4   8   7      829.04      773.26     69.36 o
   5   8   7     3215.14     3056.26    127.92 o
   6   8   7     1158.15     1195.20     97.71 o
  -7   9   7    12374.55    13027.32    522.33 o
  -6   9   7     5171.29     5089.72    222.93 o
  -5   9   7       93.34      151.69     52.78 o
  -4   9   7     2254.03     2228.59     90.42 o
  -3   9   7    14027.83    14087.09    259.22 o
  -2   9   7    11174.90    11021.52    164.91 o
  -1   9   7     5373.51     5408.79    109.55 o
   0   9   7     4784.80     4785.19    108.88 o
   1   9   7     1397.59     1416.67     65.56 o
   2   9   7      398.48      364.69     46.93 o
   3   9   7     2618.31     2554.66    104.02 o
   4   9   7    10188.09    10377.69    217.24 o
   5   9   7     9624.04     9716.11    218.59 o
   6   9   7     3344.04     3045.26    164.70 o
  -7  10   7      112.93      245.05     93.32 o
  -6  10   7     5950.94     5872.76    203.60 o
  -5  10   7     1656.08     1701.48     93.90 o
  -4  10   7    14406.68    14359.02    233.94 o
  -3  10   7      100.96       33.73     88.36 o
  -2  10   7     2099.23     1988.58     70.30 o
  -1  10   7      351.10      346.25     40.02 o
   0  10   7    17911.12    17518.35    225.18 o
   1  10   7     1609.85     1622.33     82.37 o
   2  10   7    27629.44    27143.61    329.69 o
   3  10   7     4334.48     4365.85    134.40 o
   4  10   7      474.48      397.91     63.07 o
   5  10   7      397.05      358.39    119.56 o
   6  10   7     4593.40     4423.97    137.88 o
  -6  11   7       15.99      -36.94     80.84 o
  -5  11   7      303.63      212.87     60.45 o
  -4  11   7      361.93      416.00     54.01 o
  -3  11   7    16853.55    16987.78    351.00 o
  -2  11   7      495.13      521.49     45.96 o
  -1  11   7    30276.13    29941.05    411.97 o
   0  11   7      146.89      171.18     32.37 o
   1  11   7      332.23      309.27     36.73 o
   2  11   7       10.57       26.03     37.13 o
   3  11   7    10757.03    10652.67    182.43 o
   4  11   7       51.79       79.33     46.92 o
   5  11   7    11665.64    11817.39    214.33 o
   6  11   7      195.11       55.16     66.38 o
  -6  12   7     3606.38     3700.98    174.29 o
  -5  12   7     3082.42     3167.18    123.91 o
  -4  12   7    11986.35    12531.37    223.87 o
  -3  12   7     2530.65     2580.56    120.12 o
  -2  12   7      272.15      297.67     46.56 o
  -1  12   7      728.13      728.21     51.85 o
   0  12   7    14354.30    14090.21    166.26 o
   1  12   7    11538.88    11309.32    158.75 o
   2  12   7     9084.66     9281.51    162.84 o
   3  12   7     3328.75     3272.17    102.39 o
   4  12   7      335.08      440.68     56.37 o
   5  12   7      659.55      542.51     66.08 o
  -6  13   7     2851.01     3007.34    154.38 o
  -5  13   7      747.68      765.52    155.61 o
  -4  13   7     4500.49     4649.83    132.62 o
  -3  13   7     1630.61     1585.52     97.11 o
  -2  13   7    10545.04    10674.93    203.16 o
  -1  13   7    12738.51    12652.54    182.13 o
   0  13   7     4467.65     4352.36     95.21 o
   1  13   7      139.96      169.31     40.95 o
   2  13   7      161.46      200.23     44.49 o
   3  13   7     5676.85     5795.17    135.29 o
   4  13   7     8889.15     8990.26    181.09 o
   5  13   7     1393.80     1229.38     82.72 o
  -5  14   7    16981.97    17687.55    272.73 o
  -4  14   7      305.05      332.47     61.51 o
  -3  14   7     4526.36     4514.80    143.18 o
  -2  14   7      244.25      249.09     59.45 o
  -1  14   7     1168.40     1185.82     81.79 o
   0  14   7      110.62      163.43     41.27 o
   1  14   7    13984.16    13851.24    190.16 o
   2  14   7       26.95       53.95     46.59 o
   3  14   7    14830.35    15026.39    237.93 o
   4  14   7       32.70      101.88     81.88 o
   5  14   7      445.65      545.29     73.10 o
  -5  15   7      423.15      351.27    110.82 o
  -4  15   7      680.90      700.82     78.65 o
  -3  15   7      208.79      157.35     68.78 o
  -2  15   7    16478.68    16571.78    273.35 o
  -1  15   7     2592.19     2631.69    104.93 o
   0  15   7    12911.51    13032.69    215.95 o
   1  15   7        9.33       -2.73     45.25 o
   2  15   7     1261.23     1379.33     83.62 o
   3  15   7      262.17      350.68     56.95 o
   4  15   7     9957.93    10558.28    204.31 o
  -4  16   7     5363.17     5450.22    269.98 o
  -3  16   7     5321.31     5586.09    167.19 o
  -2  16   7      316.65      305.38     76.18 o
  -1  16   7     2177.47     2333.38    134.98 o
   0  16   7     3696.35     3979.03    122.84 o
   1  16   7     7869.21     8168.51    160.36 o
   2  16   7     4430.28     4457.60    125.10 o
   3  16   7     1819.94     1955.66    103.46 o
   4  16   7     1491.28     1620.63    103.22 o
  -4  17   7      116.90       96.83    126.88 o
  -3  17   7     5304.46     4842.92    433.51 o
  -2  17   7     4776.10     4925.27    183.26 o
  -1  17   7    16409.57    16816.48    332.72 o
   0  17   7     2317.72     2259.19    109.06 o
   1  17   7      962.21      923.12    109.10 o
   2  17   7     1135.62     1195.70     92.64 o
   3  17   7     7033.47     7252.83    201.31 o
  -3  18   7       70.09      190.60     93.17 o
  -2  18   7       75.93      118.89     87.49 o
  -1  18   7      323.59      354.24     88.00 o
   0  18   7     4027.33     4062.85    140.68 o
   1  18   7      496.96      710.78    226.79 o
   2  18   7    10973.97    10805.54    247.52 o
  -2  19   7     3471.81     3338.70    198.45 o
  -1  19   7     7876.13     8240.17    239.33 o
   0  19   7     2899.96     3045.53    176.35 o
   1  19   7      991.99      825.84    116.48 o
  -6   0   8     1475.77     1359.57    117.54 o
  -4   0   8    36419.32    36474.20   1137.44 o
  -2   0   8    11774.01    11939.52    287.87 o
   0   0   8     3987.04     3482.99    478.14 o
   2   0   8    14048.95    13793.29    268.56 o
   4   0   8    15081.15    15133.27    457.08 o
   6   0   8      146.86       73.02     94.08 o
  -7   1   8     5696.91     5612.16    177.68 o
  -6   1   8     1127.59     1226.69     78.15 o
  -5   1   8    10427.24    10670.05    174.14 o
  -4   1   8       58.05       66.65     41.64 o
  -3   1   8      579.32      585.44     48.21 o
  -2   1   8      849.77      822.33     52.73 o
  -1   1   8    32554.68    33272.36    433.34 o
   0   1   8     5802.12     5799.24    111.37 o
   1   1   8    11171.74    11067.07    162.90 o
   2   1   8       46.11      115.57     32.13 o
   3   1   8     1158.97     1207.26     61.43 o
   4   1   8     5031.56     4888.44    127.82 o
   5   1   8     6979.46     7022.00    202.53 o
   6   1   8      390.21      493.17     79.34 o
  -7   2   8       33.63       75.33     82.86 o
  -6   2   8      595.29      630.50     72.12 o
  -5   2   8    10823.19    10655.49    221.10 o
  -4   2   8     8851.89     8614.14    150.97 o
  -3   2   8     7567.31     7186.23    132.98 o
  -2   2   8     6265.29     6059.97    115.99 o
  -1   2   8     3071.88     2875.12     81.59 o
   0   2   8     2043.77     2099.91     70.49 o
   1   2   8     2135.59     2012.52     87.15 o
   2   2   8    22010.06    21996.47    268.72 o
   3   2   8    19071.33    18684.41    236.53 o
   4   2   8     8936.43     9135.82    181.61 o
   5   2   8     1277.29     1330.80    102.14 o
   6   2   8       42.66      124.79     76.53 o
  -7   3   8     4120.74     4122.42    208.42 o
  -6   3   8    10689.38    10390.31    226.62 o
  -5   3   8      170.21      129.58     46.82 o
  -4   3   8     1108.31     1140.75    112.08 o
  -3   3   8      385.83      386.33     68.55 o
  -2   3   8    11915.22    11229.26    321.39 o
  -1   3   8      160.78      158.11     46.62 o
   0   3   8    24892.46    24838.68    337.72 o
   1   3   8      151.35      100.49     31.25 o
   2   3   8      192.34      198.51     34.91 o
   3   3   8     1289.43     1258.21     72.96 o
   4   3   8    21614.88    21570.88    326.68 o
   5   3   8     3572.31     3404.06    121.96 o
   6   3   8    11352.27    11317.79    282.86 o
  -7   4   8     1747.74     1627.18    180.64 o
  -6   4   8       57.84      104.59     68.50 o
  -5   4   8     7885.96     7978.43    158.41 o
  -4   4   8     2847.56     2872.25     83.20 o
  -3   4   8    27205.03    26808.00    427.58 o
  -2   4   8       58.24       96.19     32.23 o
  -1   4   8      509.75      486.88     41.75 o
   0   4   8       17.76        0.95     30.27 o
   1   4   8    14886.96    14381.75    198.14 o
   2   4   8     1259.53     1164.43     58.32 o
   3   4   8    10324.20    10200.78    194.67 o
   4   4   8      190.88      188.16     53.95 o
   5   4   8      124.77      186.31     85.50 o
   6   4   8       28.96      -48.66     70.74 o
  -7   5   8     3039.92     2969.12    157.98 o
  -6   5   8    12591.95    12416.80    259.54 o
  -5   5   8     2929.76     2860.73    104.23 o
  -4   5   8      558.13      461.93     58.32 o
  -3   5   8      346.13      349.89     40.33 o
  -2   5   8    15923.74    15805.75    216.94 o
  -1   5   8    10671.30    10320.68    159.83 o
   0   5   8     9580.85     9443.98    150.31 o
   1   5   8     3297.39     3330.07     86.14 o
   2   5   8      102.23      104.80     33.60 o
   3   5   8     1611.83     1480.54     81.38 o
   4   5   8     6467.53     6285.68    155.20 o
   5   5   8     3370.97     3266.19    124.25 o
   6   5   8    16753.85    16661.92    597.51 o
  -7   6   8      453.10      509.19     91.34 o
  -6   6   8     1670.76     1609.50    112.55 o
  -5   6   8      595.53      505.04     58.28 o
  -4   6   8    12931.16    12849.85    249.37 o
  -3   6   8    12583.94    12004.13    280.53 o
  -2   6   8    10825.40    10687.52    166.16 o
  -1   6   8      876.98      840.45     52.53 o
   0   6   8      862.72      792.00     49.37 o
   1   6   8     8156.60     8252.16    139.19 o
   2   6   8    29114.80    28284.67    331.66 o
   3   6   8     3131.93     3085.40    181.77 o
   4   6   8    10971.89    10883.08    216.20 o
   5   6   8       50.76       -3.35     56.22 o
   6   6   8      287.00      269.86     80.92 o
  -7   7   8    16778.88    17585.24    349.16 o
  -6   7   8      294.31      248.88     70.94 o
  -5   7   8     4363.92     4377.44    126.98 o
  -4   7   8       26.23       -6.82     83.36 o
  -3   7   8     4769.74     4549.33    138.72 o
  -2   7   8       39.91       -0.46     35.38 o
  -1   7   8    20592.10    20309.00    261.63 o
   0   7   8      190.16      212.11     37.22 o
   1   7   8    19811.85    19975.90    256.53 o
   2   7   8        0.23       -0.25     41.70 o
   3   7   8      919.01      843.13     75.93 o
   4   7   8       64.20      -27.74     53.28 o
   5   7   8    18107.33    18367.13    320.20 o
   6   7   8       25.79       53.41     78.76 o
  -7   8   8      145.39      199.56     92.11 o
  -6   8   8     1108.50     1070.32     81.06 o
  -5   8   8      954.12      994.36     77.18 o
  -4   8   8    14698.12    14735.97    281.10 o
  -3   8   8     6732.81     6648.99    168.54 o
  -2   8   8    16090.58    16093.70    223.27 o
  -1   8   8       20.47       29.51     37.90 o
   0   8   8     1646.77     1686.00     70.40 o
   1   8   8     3512.03     3481.57     91.99 o
   2   8   8    27491.54    27813.74    400.28 o
   3   8   8      873.20      906.63     72.92 o
   4   8   8     6344.48     6126.66    164.90 o
   5   8   8      415.49      275.06     66.48 o
   6   8   8      400.24      269.48     80.32 o
  -6   9   8     7605.59     7622.17    180.33 o
  -5   9   8     5502.92     5517.92    147.17 o
  -4   9   8       34.96      -17.90     60.90 o
  -3   9   8     1119.63     1033.28     79.55 o
  -2   9   8    12097.49    12006.08    183.26 o
  -1   9   8    11469.29    11731.67    150.15 o
   0   9   8     7865.94     7771.93    144.92 o
   1   9   8     3931.98     3767.45    112.79 o
   2   9   8     1198.93     1241.69     76.37 o
   3   9   8       94.71       92.09     56.13 o
   4   9   8     1554.85     1478.13    100.99 o
   5   9   8     4750.91     4754.18    160.01 o
   6   9   8     9761.27     9901.22    240.50 o
  -6  10   8        5.72      -37.84     69.48 o
  -5  10   8     5169.91     5013.78    145.31 o
  -4  10   8     4146.46     4025.87    148.46 o
  -3  10   8    22717.69    22428.61    370.27 o
  -2  10   8      805.36      797.93     65.06 o
  -1  10   8     2914.20     2713.59     86.46 o
   0  10   8     2183.65     2072.67     67.82 o
   1  10   8    14276.78    14383.21    188.89 o
   2  10   8     1064.88     1065.27     77.43 o
   3  10   8    14602.13    14733.28    268.51 o
   4  10   8      703.56      701.67     76.56 o
   5  10   8      569.67      605.57     79.80 o
  -6  11   8    10831.59    11121.31    228.06 o
  -5  11   8       52.97       54.98     69.93 o
  -4  11   8      198.79      217.55     67.74 o
  -3  11   8      489.15      438.39     68.12 o
  -2  11   8     7686.69     7810.80    187.41 o
  -1  11   8        9.98       17.01     41.73 o
   0  11   8    16254.29    16449.44    186.28 o
   1  11   8     2101.19     1850.40     67.32 o
   2  11   8      710.57      774.44     53.40 o
   3  11   8      852.71      777.95     61.46 o
   4  11   8    11744.36    11878.68    210.50 o
   5  11   8      614.92      644.84     71.54 o
  -6  12   8      154.68      145.71     76.01 o
  -5  12   8     8257.48     8231.15    190.18 o
  -4  12   8     3740.60     3725.97    148.61 o
  -3  12   8     6751.44     6998.08    190.48 o
  -2  12   8     6198.83     5972.48    174.48 o
  -1  12   8     1458.72     1414.32     72.42 o
   0  12   8       97.24      120.17     41.05 o
   1  12   8     4164.69     4280.68     98.29 o
   2  12   8     3310.38     3296.11    102.25 o
   3  12   8    11750.43    12015.97    204.38 o
   4  12   8      424.24      525.48     72.16 o
   5  12   8       12.44       11.13     63.38 o
  -5  13   8     6136.63     6192.31    170.45 o
  -4  13   8      739.79      704.10     86.85 o
  -3  13   8     1664.04     1874.95    193.08 o
  -2  13   8     1980.31     2026.09    105.63 o
  -1  13   8    14293.99    14013.47    199.25 o
   0  13   8     8113.06     8102.04    142.12 o
   1  13   8     3679.90     3688.00     98.21 o
   2  13   8        4.48       51.48     47.69 o
   3  13   8       42.30      -49.32     52.38 o
   4  13   8     3364.46     3394.28    121.54 o
  -5  14   8      610.33      608.33     81.32 o
  -4  14   8    17259.88    17920.98    312.26 o
  -3  14   8      609.88      669.65     79.66 o
  -2  14   8     6473.72     6468.60    168.69 o
  -1  14   8      150.44      147.98     70.44 o
   0  14   8     2648.79     2753.88    106.14 o
   1  14   8       46.38      172.88     49.41 o
   2  14   8     8439.92     8641.15    167.43 o
   3  14   8       81.13       93.45     58.58 o
   4  14   8     4186.30     3995.48    277.88 o
  -4  15   8      110.31      108.44     79.44 o
  -3  15   8      713.85      661.55     81.33 o
  -2  15   8      344.59      406.73     71.29 o
  -1  15   8    20732.45    21064.41    319.41 o
   0  15   8     1836.37     1752.52    100.32 o
   1  15   8     7399.58     7511.39    189.91 o
   2  15   8      281.38      336.29     58.52 o
   3  15   8     2316.39     2441.90    179.38 o
  -4  16   8     5134.37     5516.06    206.59 o
  -3  16   8     2795.16     2930.97    210.07 o
  -2  16   8     1174.80     1272.02     94.07 o
  -1  16   8      770.86      701.31     93.48 o
   0  16   8      327.83      288.33     64.45 o
   1  16   8     1293.44     1226.02     93.04 o
   2  16   8     6427.16     6443.02    152.93 o
   3  16   8     7307.36     7634.57    174.21 o
  -3  17   8       19.72       13.09     84.14 o
  -2  17   8     6723.49     7011.07    215.64 o
  -1  17   8     1143.74     1279.01    126.38 o
   0  17   8    14551.08    14355.07    746.58 o
   1  17   8     1697.83     1922.75    123.70 o
   2  17   8      477.31      403.95     84.65 o
  -1  18   8       30.62      124.01    102.17 o
   0  18   8       30.92      139.50    204.32 o
  -7   0   9     3503.00     3437.59    322.98 o
  -5   0   9     2481.37     2459.16    227.49 o
  -3   0   9     6431.29     6325.66    336.32 o
  -1   0   9     2679.23     2457.83    141.83 o
   1   0   9     6372.15     6555.89    181.14 o
   3   0   9    28647.05    29208.64    488.56 o
   5   0   9     6293.47     6309.26    276.64 o
  -7   1   9      261.12      151.00    118.96 o
  -6   1   9     8393.32     8751.40    299.36 o
  -5   1   9     3689.43     3779.09    144.04 o
  -4   1   9     7028.16     6872.28    145.87 o
  -3   1   9       83.70       85.45     42.39 o
  -2   1   9     5176.51     5076.01    110.44 o
  -1   1   9     3767.10     3825.04     93.98 o
   0   1   9    59506.15    61878.26    653.06 o
   1   1   9      762.66      872.10     56.25 o
   2   1   9    20946.00    20497.21    262.89 o
   3   1   9       61.57       46.47     39.65 o
   4   1   9      901.97      953.89     86.32 o
   5   1   9     1018.23     1140.96    105.32 o
   6   1   9     4518.64     4780.82    184.66 o
  -7   2   9     2433.37     2660.37    213.04 o
  -6   2   9      743.21      770.86    123.11 o
  -5   2   9      293.06      180.40     86.89 o
  -4   2   9    13528.48    13312.67    207.52 o
  -3   2   9     9625.32     9278.87    159.96 o
  -2   2   9     9587.70     9346.14    157.12 o
  -1   2   9     4222.60     4266.75    102.06 o
   0   2   9      216.54      220.67     59.99 o
   1   2   9     1293.97     1159.67     62.19 o
   2   2   9     3005.86     2996.07     90.09 o
   3   2   9     8098.13     8108.69    142.69 o
   4   2   9    15315.68    15306.71    261.79 o
   5   2   9     3060.98     2754.44    137.50 o
   6   2   9      996.90      957.37    101.22 o
  -7   3   9     4076.55     3962.33    173.71 o
  -6   3   9     2559.68     2494.44    178.70 o
  -5   3   9    17558.17    17791.42    318.44 o
  -4   3   9      375.85      410.46     58.05 o
  -3   3   9     2567.99     2520.13     87.08 o
  -2   3   9      734.43      681.43     51.10 o
  -1   3   9    14901.45    14649.51    209.08 o
   0   3   9      138.95      146.34     36.90 o
   1   3   9    21131.34    21307.12    272.17 o
   2   3   9     1218.39     1023.06     60.76 o
   3   3   9      925.20      819.49     67.92 o
   4   3   9     1250.89     1084.56     83.59 o
   5   3   9     4388.47     4330.04    195.89 o
   6   3   9     1556.11     1773.59    136.02 o
  -7   4   9        5.93      -18.26     87.60 o
  -6   4   9      547.93      496.01     80.15 o
  -5   4   9     1375.24     1295.74    103.04 o
  -4   4   9     5583.99     5375.54    157.59 o
  -3   4   9       59.79      129.25     41.35 o
  -2   4   9    21203.65    21350.62    278.55 o
  -1   4   9      332.63      287.97     41.73 o
   0   4   9     3947.42     3956.82     98.68 o
   1   4   9       19.04       48.13     38.10 o
   2   4   9     7201.88     7232.82    133.59 o
   3   4   9     1600.50     1604.81     87.90 o
   4   4   9     8085.28     8075.27    179.81 o
   5   4   9      379.19      482.51     69.51 o
   6   4   9      445.50      598.58     86.78 o
  -7   5   9     5202.52     5456.83    194.25 o
  -6   5   9     3582.49     3684.29    162.00 o
  -5   5   9     7158.76     7059.13    193.68 o
  -4   5   9     4143.64     4008.23    140.92 o
  -3   5   9     1455.20     1491.42     78.44 o
  -2   5   9      335.05      402.23     44.11 o
  -1   5   9     4636.09     4639.25    107.63 o
   0   5   9    10611.92    10540.56    169.95 o
   1   5   9    21862.80    22041.73    282.08 o
   2   5   9     4159.43     4174.84    101.68 o
   3   5   9     1665.06     1577.74     90.44 o
   4   5   9      158.44      162.32     55.35 o
   5   5   9     4593.57     4633.53    178.22 o
   6   5   9     1779.84     1718.44    138.19 o
  -6   6   9      377.42      365.04     70.06 o
  -5   6   9      876.64      863.66     84.45 o
  -4   6   9      411.41      441.17     94.39 o
  -3   6   9    22300.93    21068.41    559.45 o
  -2   6   9     8803.45     8816.91    154.07 o
  -1   6   9     8891.61     8848.25    153.51 o
   0   6   9      508.56      545.09     45.08 o
   1   6   9     1041.22     1008.05    106.81 o
   2   6   9     6905.27     6996.93    132.82 o
   3   6   9    11306.36    11121.46    248.20 o
   4   6   9     1382.15     1287.69     88.48 o
   5   6   9     6691.89     6478.18    181.97 o
  -6   7   9    17849.95    17944.75    290.30 o
  -5   7   9       14.30      131.27     72.21 o
  -4   7   9     6752.87     6886.16    254.14 o
  -3   7   9      390.33      424.22     63.43 o
  -2   7   9     5718.75     5501.70    120.63 o
  -1   7   9        3.62      -57.23     38.15 o
   0   7   9    15554.67    15526.76    221.68 o
   1   7   9      262.52      185.49     40.02 o
   2   7   9    14887.68    14755.38    258.49 o
   3   7   9       20.07      -28.64     50.22 o
   4   7   9      205.75      222.56     73.98 o
   5   7   9      339.72      240.74     72.45 o
  -6   8   9       11.74       22.00     92.42 o
  -5   8   9       96.02       83.15     73.97 o
  -4   8   9       92.29      195.88     65.31 o
  -3   8   9    14819.90    14845.42    280.49 o
  -2   8   9     2703.28     2650.75     90.30 o
  -1   8   9     6093.67     6403.38    129.63 o
   0   8   9      852.62      885.64     61.31 o
   1   8   9     5576.72     5628.04    162.15 o
   2   8   9     1824.04     1789.71     93.82 o
   3   8   9    13881.26    13691.49    255.51 o
   4   8   9      430.24      485.08     69.36 o
   5   8   9     3650.52     3451.33    400.56 o
  -6   9   9     5057.55     5181.35    156.76 o
  -5   9   9     4200.41     4469.76    189.00 o
  -4   9   9     1833.79     1834.59    121.04 o
  -3   9   9      519.57      544.81     69.09 o
  -2   9   9     2012.16     1990.10     87.08 o
  -1   9   9     1879.13     1996.75     84.11 o
   0   9   9    16878.17    16683.12    315.78 o
   1   9   9    10546.01    10531.26    176.03 o
   2   9   9     8682.84     8308.28    185.81 o
   3   9   9      910.62      949.51     79.68 o
   4   9   9      431.13      391.58     74.52 o
   5   9   9     3398.10     3429.77    213.34 o
  -5  10   9      193.37      239.05     84.21 o
  -4  10   9     5795.89     5694.49    180.32 o
  -3  10   9      362.81      467.99     72.07 o
  -2  10   9    21857.80    22182.62    366.20 o
  -1  10   9     1419.14     1444.79     76.08 o
   0  10   9     1230.47     1305.01     64.92 o
   1  10   9      414.41      357.00     64.00 o
   2  10   9    10532.23    10412.38    215.74 o
   3  10   9     3225.06     3361.16    128.12 o
   4  10   9     7601.63     7378.64    197.46 o
   5  10   9       69.66      -40.92     77.39 o
  -5  11   9    15471.47    15209.41    321.57 o
  -4  11   9        2.09      -53.65     71.16 o
  -3  11   9      359.47      302.87     69.26 o
  -2  11   9      365.06      366.01     77.57 o
  -1  11   9     9102.80     9311.29    170.13 o
   0  11   9      324.82      387.70     61.24 o
   1  11   9    10947.92    11364.57    184.61 o
   2  11   9      437.06      371.88     52.24 o
   3  11   9     1843.31     1772.16    108.38 o
   4  11   9      723.31      749.52     91.76 o
  -5  12   9      106.14       10.06     87.54 o
  -4  12   9     8646.46     9035.21    233.18 o
  -3  12   9     4932.47     4857.31    170.03 o
  -2  12   9     9661.90     9755.16    228.35 o
  -1  12   9     4484.77     4443.62    182.51 o
   0  12   9      410.63      330.38     53.68 o
   1  12   9      863.63      872.87     58.47 o
   2  12   9     2531.83     2488.64     99.14 o
   3  12   9     3433.89     3280.57    113.90 o
   4  12   9     9647.52     9901.27    198.96 o
  -4  13   9     2892.61     3061.14    294.88 o
  -3  13   9      550.15      459.91     80.75 o
  -2  13   9      245.34      177.96     68.44 o
  -1  13   9     5577.54     5424.61    151.60 o
   0  13   9    13222.29    13148.08    268.65 o
   1  13   9     4503.96     4534.64    145.17 o
   2  13   9     7664.09     7390.05    154.59 o
   3  13   9        3.02       56.05     57.82 o
  -4  14   9      171.63      183.54     86.58 o
  -3  14   9     9482.30     9017.15    462.73 o
  -2  14   9       18.50       -7.48     69.24 o
  -1  14   9     9255.29     9234.82    199.46 o
   0  14   9        5.50      -23.31     58.17 o
   1  14   9      636.15      606.95     73.86 o
   2  14   9      311.37      300.91     63.96 o
   3  14   9    13710.95    13644.42    241.57 o
  -3  15   9       66.42       50.04     87.36 o
  -2  15   9      420.07      361.99     75.89 o
  -1  15   9      677.73      695.05     81.86 o
   0  15   9    15004.28    15028.82    279.48 o
   1  15   9      208.62      221.21     73.20 o
   2  15   9     3054.91     3142.30    145.32 o
  -2  16   9     3960.02     4371.02    245.45 o
  -1  16   9     1973.23     2018.91    249.32 o
   0  16   9      161.15      226.61    111.64 o
   1  16   9      101.87      132.01     77.26 o
  -6   0  10     6940.91     6772.66    398.80 o
  -4   0  10     2631.89     2672.36    190.27 o
  -2   0  10     9341.29     9383.35    233.82 o
   0   0  10    12382.86    12689.27    277.66 o
   2   0  10      782.34      715.49     79.61 o
   4   0  10    17912.49    18206.00    529.40 o
  -6   1  10       76.59      217.94    152.36 o
  -5   1  10    10794.82    10966.27    237.17 o
  -4   1  10     6169.48     5899.31    174.11 o
  -3   1  10     6671.28     6527.85    168.41 o
  -2   1  10     5671.85     5629.70    123.09 o
  -1   1  10     2707.47     2794.39    170.86 o
   0   1  10     1659.31     1661.23     99.11 o
   1   1  10    15701.04    15897.02    228.89 o
   2   1  10     1450.06     1440.35     76.70 o
   3   1  10     5992.09     5989.97    154.12 o
   4   1  10        9.54       71.70     64.99 o
   5   1  10      480.06      569.47    127.08 o
  -6   2  10     1388.66     1333.91    155.86 o
  -5   2  10       21.72      101.60     71.48 o
  -4   2  10     1574.61     1496.06     94.45 o
  -3   2  10     9892.97     9471.99    188.09 o
  -2   2  10    14695.17    15143.97    222.54 o
  -1   2  10    24515.25    24570.97    313.05 o
   0   2  10     6006.34     6074.89    128.32 o
   1   2  10     3571.79     3472.52     99.49 o
   2   2  10      984.34     1031.10     77.31 o
   3   2  10     4252.27     4280.86    131.40 o
   4   2  10     3970.10     4211.61    162.81 o
   5   2  10     6176.06     6201.15    210.50 o
  -6   3  10     5106.70     5240.36    252.70 o
  -5   3  10      324.95      319.60     75.56 o
  -4   3  10    24679.01    24777.89    483.56 o
  -3   3  10      100.52       92.87     87.56 o
  -2   3  10     6394.55     6294.77    133.95 o
  -1   3  10      323.54      335.18     42.98 o
   0   3  10     9893.68    10234.43    172.33 o
   1   3  10     2072.50     1990.81     86.55 o
   2   3  10    13989.29    14245.57    299.77 o
   3   3  10      404.44      309.27     60.57 o
   4   3  10      868.28      649.79     84.68 o
   5   3  10       50.65       45.55     76.95 o
  -6   4  10      458.02      546.00     92.12 o
  -5   4  10       75.43       69.15     73.68 o
  -4   4  10      379.46      430.93     71.15 o
  -3   4  10    13721.53    13291.66    329.42 o
  -2   4  10      510.92      499.16     52.61 o
  -1   4  10    18666.84    18768.64    258.79 o
   0   4  10      110.72      169.51     45.60 o
   1   4  10     1692.16     1787.99     81.03 o
   2   4  10     1161.74     1181.63     81.08 o
   3   4  10     8353.45     8466.01    190.43 o
   4   4  10     2303.73     2251.97    117.34 o
   5   4  10    13153.01    13203.52    320.20 o
  -6   5  10    10222.74    10111.01    255.95 o
  -5   5  10     2794.55     2777.17    141.74 o
  -4   5  10    10308.41    10009.75    231.39 o
  -3   5  10     2806.86     2886.26    139.65 o
  -2   5  10      175.16      147.52     46.26 o
  -1   5  10     1009.15      995.07     93.08 o
   0   5  10     1653.52     1662.35     77.56 o
   1   5  10     6835.92     6972.11    141.30 o
   2   5  10    11650.46    11811.68    226.40 o
   3   5  10     2154.37     1879.82    100.53 o
   4   5  10     1901.44     1978.63    112.34 o
   5   5  10       26.47       82.92     79.36 o
  -6   6  10     2182.13     2039.47    140.73 o
  -5   6  10      344.28      380.23     82.14 o
  -4   6  10     1172.26     1083.48     97.50 o
  -3   6  10     4785.91     4662.16    155.16 o
  -2   6  10    21205.77    21512.61    290.69 o
  -1   6  10     6978.33     6797.13    137.62 o
   0   6  10     7512.47     7631.52    145.84 o
   1   6  10      225.59      245.49     44.85 o
   2   6  10     3453.73     3261.88    119.39 o
   3   6  10     1509.36     1440.13    110.07 o
   4   6  10     6308.20     6108.62    171.52 o
   5   6  10     1364.44     1538.73    210.64 o
  -5   7  10     7333.32     7373.84    211.08 o
  -4   7  10       21.04       11.32     72.01 o
  -3   7  10     6855.31     6915.98    185.98 o
  -2   7  10      335.36      366.14     68.10 o
  -1   7  10      787.46      719.81     56.11 o
   0   7  10      321.28      278.98     46.12 o
   1   7  10    18112.21    18311.65    276.46 o
   2   7  10        4.55      -14.49     57.04 o
   3   7  10     7124.68     7083.30    177.36 o
   4   7  10        9.26      117.32     69.02 o
  -5   8  10       72.02      -52.53    110.68 o
  -4   8  10       62.79      209.34     90.66 o
  -3   8  10     1390.71     1352.18    101.02 o
  -2   8  10    18538.39    18686.51    268.80 o
  -1   8  10      855.41      885.06     59.15 o
   0   8  10     7907.30     8108.00    153.28 o
   1   8  10      434.75      450.30     77.63 o
   2   8  10     2799.39     2959.11    118.25 o
   3   8  10      524.72      413.23     71.51 o
   4   8  10     5986.83     5921.35    179.27 o
  -5   9  10     6759.66     6655.63    214.59 o
  -4   9  10     5223.39     5240.85    174.21 o
  -3   9  10     1871.46     1831.93    208.00 o
  -2   9  10      183.29      209.64     64.87 o
  -1   9  10      752.41     1002.18    164.60 o
   0   9  10      411.48      375.38     50.64 o
   1   9  10     6240.61     6197.24    161.00 o
   2   9  10     7435.86     7665.66    199.56 o
   3   9  10     4461.54     4343.59    148.70 o
   4   9  10     1726.52     1812.11    132.57 o
  -5  10  10      980.68     1009.71    106.27 o
  -4  10  10      906.58      911.74     96.22 o
  -3  10  10    10199.02    10228.24    240.20 o
  -2  10  10      791.17      832.55     79.79 o
  -1  10  10    21983.73    21569.31    295.04 o
   0  10  10     1018.31      977.62     65.63 o
   1  10  10     1031.92     1262.32    132.37 o
   2  10  10      235.95       70.94    106.42 o
   3  10  10     4944.24     5046.19    163.73 o
   4  10  10     2761.92     3203.08    147.96 o
  -4  11  10    12763.10    12708.36    286.34 o
  -3  11  10      165.15      299.02     96.48 o
  -2  11  10     2766.11     2636.66    136.81 o
  -1  11  10      338.15      360.61     56.99 o
   0  11  10     6798.94     7012.71    174.85 o
   1  11  10       81.49       31.97     59.94 o
   2  11  10    11406.73    11666.38    244.99 o
   3  11  10      389.03      411.34     85.37 o
  -4  12  10       18.64      -31.53     86.28 o
  -3  12  10     4197.16     4153.02    169.67 o
  -2  12  10     3412.62     3585.03    277.03 o
  -1  12  10    13559.46    13761.32    347.49 o
   0  12  10     1398.43     1477.58    102.39 o
   1  12  10      495.72      476.60     73.00 o
   2  12  10      455.65      431.66     59.38 o
   3  12  10     5222.86     5252.02    180.19 o
  -3  13  10     2699.25     2544.11    149.85 o
  -2  13  10      992.12      712.75    144.64 o
  -1  13  10      428.90      441.99     74.63 o
   0  13  10     4853.39     4996.68    207.29 o
   1  13  10     5771.21     5596.82    171.00 o
   2  13  10     2025.48     2122.18    124.73 o
  -2  14  10     7626.08     7673.52    199.10 o
  -1  14  10       80.29       79.51    114.16 o
   0  14  10     6078.97     5659.90    232.81 o
   1  14  10      189.63      192.78     74.89 o
  -1  15  10      981.58     1038.80     95.86 o
   0  15  10      727.45      784.85    112.70 o
  -5   0  11     7268.31     7047.89    394.59 o
  -3   0  11      232.01      411.87     94.79 o
  -1   0  11    16557.19    17153.68    353.06 o
   1   0  11    11266.68    11473.78    273.62 o
   3   0  11       53.56      108.13     94.08 o
  -5   1  11      985.78      899.66    130.34 o
  -4   1  11    12047.19    11732.86    442.76 o
  -3   1  11     1915.26     2089.42     94.25 o
  -2   1  11     8155.29     8015.83    158.46 o
  -1   1  11       71.99      174.78     71.95 o
   0   1  11     2785.16     2593.95     96.98 o
   1   1  11     2591.46     2498.31    102.56 o
   2   1  11     7385.34     7540.61    155.49 o
   3   1  11     3028.16     2966.40    145.80 o
   4   1  11     2810.04     2733.36    150.41 o
  -5   2  11     3706.54     3428.46    218.44 o
  -4   2  11      477.43      389.59     91.50 o
  -3   2  11      128.08      120.54     54.37 o
  -2   2  11     1722.97     1907.67     87.54 o
  -1   2  11     5638.61     5673.51    131.50 o
   0   2  11     8801.38     8616.48    164.43 o
   1   2  11     4347.69     4345.21    121.81 o
   2   2  11     4136.41     4185.97    136.92 o
   3   2  11      173.50      251.38     70.48 o
   4   2  11     4810.67     4800.78    187.12 o
  -5   3  11     8713.98     8414.54    228.51 o
  -4   3  11      110.05       85.59     75.90 o
  -3   3  11    18619.94    18371.11    269.43 o
  -2   3  11      410.30      504.39     53.70 o
  -1   3  11     1335.91     1451.67    143.30 o
   0   3  11     1258.94     1163.26     75.38 o
   1   3  11     8418.71     8434.80    162.55 o
   2   3  11     2209.37     2243.83    107.79 o
   3   3  11     9838.18     9980.98    217.65 o
   4   3  11      827.87      740.87    119.36 o
  -5   4  11      410.53      402.91    107.93 o
  -4   4  11     4901.47     4417.46    167.98 o
  -3   4  11       52.92      159.57     68.52 o
  -2   4  11     6824.88     6873.82    148.46 o
  -1   4  11      318.88      352.87     51.58 o
   0   4  11    15387.88    15613.17    236.36 o
   1   4  11      542.37      558.42    109.86 o
   2   4  11      593.42      628.28     68.38 o
   3   4  11      124.73       78.88     63.61 o
   4   4  11     4222.96     4400.20    187.72 o
  -5   5  11     7996.29     7626.56    222.39 o
  -4   5  11     2652.20     2919.32    208.54 o
  -3   5  11    15219.60    15258.22    295.48 o
  -2   5  11     2853.97     2765.14    100.99 o
  -1   5  11     1219.48     1273.79     76.88 o
   0   5  11      754.58      731.04     71.95 o
   1   5  11     4788.97     4688.20    126.09 o
   2   5  11     4247.36     4334.25    211.32 o
   3   5  11     6850.00     6533.17    177.95 o
   4   5  11     1620.73     1439.37    127.70 o
  -5   6  11     6622.51     6352.08    211.59 o
  -4   6  11     2304.61     2346.38    148.23 o
  -3   6  11      224.16      261.50     70.31 o
  -2   6  11     5398.05     5363.64    130.97 o
  -1   6  11     9148.71     9000.58    171.96 o
   0   6  11     4753.39     4772.30    125.51 o
   1   6  11     9005.58     8872.44    197.00 o
   2   6  11       90.25      197.49     61.52 o
   3   6  11      184.31      231.27     68.61 o
   4   6  11      206.46      280.49    155.17 o
  -4   7  11     7839.70     7671.43    360.12 o
  -3   7  11        4.05     -107.43     74.25 o
  -2   7  11     5286.29     5255.15    171.56 o
  -1   7  11       11.55      -71.25     52.39 o
   0   7  11       32.49       38.89     54.12 o
   1   7  11      107.02       60.51     88.34 o
   2   7  11    17271.91    17270.79    303.42 o
   3   7  11      586.51      500.50     83.93 o
  -4   8  11      854.28      798.92     96.34 o
  -3   8  11      498.66      516.40    139.43 o
  -2   8  11     3258.99     3052.32    145.69 o
  -1   8  11    14516.59    14830.55    233.58 o
   0   8  11     2719.98     2643.69    143.30 o
   1   8  11     6396.05     6736.04    213.18 o
   2   8  11       13.69       56.28     65.63 o
   3   8  11      619.98      601.82     79.40 o
  -4   9  11     5052.23     5345.21    194.28 o
  -3   9  11     5709.72     5561.89    188.33 o
  -2   9  11     2459.01     2289.37    130.19 o
  -1   9  11      518.85      567.60     62.77 o
   0   9  11      930.85      934.53     67.64 o
   1   9  11     3193.66     3150.13    131.41 o
   2   9  11     4785.61     4912.13    164.93 o
   3   9  11     6596.92     6698.24    274.72 o
  -3  10  11        5.61       25.07    125.49 o
  -2  10  11    10354.16    10373.51    242.48 o
  -1  10  11     1729.37     1604.24    111.74 o
   0  10  11    12282.98    12379.32    245.52 o
   1  10  11      103.10       81.70     65.46 o
   2  10  11       97.15      181.59     72.92 o
  -3  11  11     8138.83     7719.11    224.97 o
  -2  11  11       12.07       -3.07     79.91 o
  -1  11  11     1560.94     1644.92    125.62 o
   0  11  11      683.10      733.91     76.22 o
   1  11  11     5008.22     4922.80    163.93 o
   2  11  11      444.23      736.44    107.79 o
  -2  12  11     1207.05     1394.34    117.97 o
  -1  12  11     4940.35     5039.96    181.38 o
   0  12  11     7189.47     7522.45    218.10 o
   1  12  11     1415.87     1576.40    119.33 o
  -4   0  12     3737.85     3827.97    327.19 o
  -2   0  12       39.18      -29.26     79.99 o
   0   0  12    14566.35    14900.12    336.85 o
   2   0  12     9349.02     9114.94    358.08 o
  -4   1  12     2408.70     2230.63    187.28 o
  -3   1  12    11537.25    11416.44    208.49 o
  -2   1  12     3836.04     3837.32    123.04 o
  -1   1  12     8550.69     8780.96    186.27 o
   0   1  12      316.29      387.99     58.25 o
   1   1  12     1361.87     1366.94     82.42 o
   2   1  12      621.63      716.42     86.36 o
   3   1  12    11773.01    12297.13    307.31 o
  -4   2  12     2868.70     2756.36    211.54 o
  -3   2  12      705.55      501.29     85.11 o
  -2   2  12      412.08      361.03     60.92 o
  -1   2  12     1898.63     2071.28     95.74 o
   0   2  12     4262.31     4158.58    126.27 o
   1   2  12     5825.55     5744.49    144.04 o
   2   2  12     2394.69     2290.12    124.07 o
   3   2  12     1537.88     1806.55    370.72 o
  -4   3  12     7888.40     8047.31    223.18 o
  -3   3  12     1047.87     1066.79     96.13 o
  -2   3  12    15572.48    15556.57    319.54 o
  -1   3  12      335.88      240.68     68.30 o
   0   3  12      560.22      612.23     61.65 o
   1   3  12       33.82       20.69     62.65 o
   2   3  12     3488.20     3259.03    140.37 o
   3   3  12      484.27      452.40    108.83 o
  -4   4  12       96.02      135.37     92.13 o
  -3   4  12      951.09     1157.90    114.66 o
  -2   4  12      298.49      327.94     76.21 o
  -1   4  12     6471.40     6616.09    152.82 o
   0   4  12      720.56      694.78     65.51 o
   1   4  12    14010.81    14003.61    266.48 o
   2   4  12     1437.86     1517.83    106.54 o
   3   4  12      810.08      854.75     99.49 o
  -4   5  12     1150.17      952.46    108.60 o
  -3   5  12     5896.91     5836.35    192.38 o
  -2   5  12     6189.53     6791.46    195.05 o
  -1   5  12     2823.37     2732.57    111.73 o
   0   5  12     3965.63     4009.38    127.52 o
   1   5  12      512.37      584.76     74.52 o
   2   5  12     5760.46     6014.55    179.02 o
  -3   6  12      467.68      564.43     89.74 o
  -2   6  12     1784.94     1989.76    179.05 o
  -1   6  12     2146.52     2382.71    107.88 o
   0   6  12     8528.30     8589.97    204.10 o
   1   6  12     2078.28     2223.44    211.37 o
   2   6  12     4700.42     4811.15    161.10 o
  -3   7  12    10772.09    10630.75    255.52 o
  -2   7  12        8.18       -3.24     83.64 o
  -1   7  12     6458.84     6400.09    206.94 o
   0   7  12       25.81       43.21     90.95 o
   1   7  12       66.91      193.68     72.79 o
   2   7  12       32.71      100.17    184.47 o
  -3   8  12      252.92      441.81     96.77 o
  -2   8  12     1946.54     1924.81    145.40 o
  -1   8  12      354.44      505.12    203.46 o
   0   8  12    12439.34    12876.76    284.35 o
   1   8  12     2764.60     2710.13    132.92 o
  -2   9  12     4619.89     4906.76    183.54 o
  -1   9  12     4849.38     4730.29    238.83 o
   0   9  12     2679.43     2881.35    138.36 o
   1   9  12       82.36       34.97     95.35 o
  -1   0  13       51.93      109.21    249.25 o
   1   0  13     8954.32     9492.68    365.10 o
  -2   1  13     9167.96     9218.45    190.46 o
  -1   1  13     4292.43     4164.06    135.81 o
   0   1  13     3521.69     3397.85    131.71 o
   1   1  13      200.63      167.58     77.15 o
  -2   2  13     3186.57     3159.75    128.25 o
  -1   2  13      375.88      371.61     69.01 o
   0   2  13     4565.91     4732.79    143.03 o
   1   2  13     6167.86     6286.50    186.13 o
  -2   3  13      284.59      215.60     72.01 o
  -1   3  13    13270.23    13513.80    235.07 o
   0   3  13      870.42      866.88     78.77 o
  -1   4  13      446.97      626.04     81.61 o
   0   4  13     4595.62     4794.15    163.94 o
  -1   5  13     4898.06     4828.12    149.85 o
 
